# Supplementary material for: 3-[2-(Anilinocarbon­yl)eth­yl]-1-methyl-1H-imidazolium hexa­fluorido­phosphate
Source: Acta Crystallogr Sect E Struct Rep Online. 2008 Mar 20;64(Pt 4):o721. doi: 10.1107/S1600536808005291 (PMC2961036; doi:10.1107/S1600536808005291)
Supplement: Supplementary file 1 [file e-64-0o721-sup1.cif]

##############################################################################
###                                                                        ###
###        Electronic paper (Acta Crystallographica Section E)             ###
###                                                                        ###
##############################################################################
#                                                                            #
# This CIF contains the data in a paper accepted for publication in Acta     #
# Crystallographica Section E. It conforms to the requirements of Notes      #
# for Authors for Section E, and has been peer reviewed under the auspices   #
# of the IUCr Commission on Journals.                                        #
#                                                                            #
# Full details of the Crystallographic Information File format               #
# are given in the paper "The Crystallographic Information File (CIF):       #
# a New Standard Archive File for Crystallography" by S. R. Hall, F. H.      #
# Allen and I. D. Brown [Acta Cryst. (1991), A47, 655-685].                  #
#                                                                            #
# The current version of the core CIF dictionary is obtainable from          #
# ftp://ftp.iucr.org/pub/cif_core.dic. The current version number is 2.4.    #
#                                                                            #
# Software is freely available for graphical display of the structure(s) in  #
# this CIF.  For information consult the CIF home page http://www.iucr.org/  #
# cif/home.html                                                              #
#                                                                            #
# This file may be used for bona fide research purposes within the           #
# scientific community so long as proper attribution is given to the journal # 
# article from which it was obtained.                                        #
#                                                                            #
##############################################################################
                                             
data_global
_audit_creation_method     'by CrystalStructure 3.7.0'
_journal_date_recd_electronic     2008-01-22
_journal_date_accepted     2008-02-25
_journal_name_full     'Acta Crystallographica, Section E'
_journal_year     2008
_journal_volume     64
_journal_issue      4
_journal_page_first     o721
_journal_page_last     o721
_journal_paper_category     QO
_journal_coeditor_code     RK2076
_publ_contact_author_name     'Mr. Wen Pei'
_publ_contact_author_address
;
 College of Chemical Engineering and Materials Science Zhejiang University of
 Technology Hangzhou 310014 P. R. China
;
_publ_contact_author_email     pei_wen58@hotmail.com
_publ_contact_author_fax     '86 571 88320629'
_publ_contact_author_phone     '86 571 88320629'
_publ_section_title
;
3-[2-(Anilinocarbonyl)ethyl]-1-methyl-1<i>H</i>-imidazolium hexafluorophosphate
;
loop_
    _publ_author_name
    _publ_author_address
    'Wen Pei'
;
College of Chemical Engineering and Materials Science
Zhejiang University of Technology
Hangzhou 310014
People's Republic of China
;
    'Xiaoyang Si'
;
College of Chemical Engineering and Materials Science
Zhejiang University of Technology
Hangzhou 310014
People's Republic of China
;
    'Dengxiang Ji'
;
College of Chemical Engineering and Materials Science
Zhejiang University of Technology
Hangzhou 310014
People's Republic of China
;
    'Jianbing Ji'
;
College of Chemical Engineering and Materials Science
Zhejiang University of Technology
Hangzhou 310014
People's Republic of China
;
data_I
_chemical_name_systematic
;
3-[2-(Anilinocarbonyl)ethyl]-1-methyl-1H-imidazolium hexafluorophosphate
;
_chemical_formula_moiety     'C13 H16 N3 O +, F6 P -'
_chemical_formula_sum     'C13 H16 F6 N3 O P '
_chemical_formula_iupac     'C13 H16 N3 O +, P1 F6 -'
_chemical_formula_weight     375.26
_chemical_melting_point     ?
_symmetry_cell_setting     monoclinic
_symmetry_space_group_name_H-M     'P 21/c'
_symmetry_space_group_name_Hall     '-P 2ybc'
loop_
    _symmetry_equiv_pos_site_id
    _symmetry_equiv_pos_as_xyz
    1 '+X,+Y,+Z'
    2 '-X,1/2+Y,1/2-Z'
    3 '-X,-Y,-Z'
    4 '+X,1/2-Y,1/2+Z'
_cell_length_a     9.6414(4)
_cell_length_b     19.4934(10)
_cell_length_c     8.8402(4)
_cell_angle_alpha     90.0000
_cell_angle_beta     103.6880(11)
_cell_angle_gamma     90.0000
_cell_volume     1614.27(13)
_cell_formula_units_Z     4
_cell_measurement_reflns_used     9621
_cell_measurement_theta_min     3.0
_cell_measurement_theta_max     27.4
_cell_measurement_temperature     296.0(10)
_exptl_crystal_description     'block'
_exptl_crystal_colour     'colourless'
_exptl_crystal_size_max     0.40
_exptl_crystal_size_mid     0.30
_exptl_crystal_size_min     0.27
_exptl_crystal_density_diffrn     1.544
_exptl_crystal_density_meas     ?
_exptl_crystal_density_method     'not measured'
_exptl_crystal_F_000     768.00
_exptl_absorpt_coefficient_mu     0.240
_exptl_absorpt_correction_type     multi-scan
_exptl_absorpt_process_details
;
(ABSCOR; Higashi, 1995)
;
_exptl_absorpt_correction_T_min     0.879
_exptl_absorpt_correction_T_max     0.937
_diffrn_radiation_type     'Mo K\a'
_diffrn_radiation_wavelength     0.71075
_diffrn_measurement_device_type     'Rigaku R-AXIS RAPID'
_diffrn_measurement_method     \w-scan
_diffrn_detector_area_resol_mean     10.00
_diffrn_reflns_number     3677
_diffrn_reflns_av_R_equivalents     0.037
_diffrn_reflns_theta_max     27.43
_diffrn_reflns_theta_full     27.43
_diffrn_measured_fraction_theta_max     0.998
_diffrn_measured_fraction_theta_full     0.998
_diffrn_reflns_limit_h_min     -12
_diffrn_reflns_limit_h_max     12
_diffrn_reflns_limit_k_min     -25
_diffrn_reflns_limit_k_max     0
_diffrn_reflns_limit_l_min     0
_diffrn_reflns_limit_l_max     11
_refine_special_details
;
 Refinement using all reflections. The weighted R-factor (wR) and goodness of
 fit (S) are based on F^2^. R-factor (gt) are based on F. The threshold
 expression of F^2^ > 2.0\s(F^2^) is used only for calculating R-factor (gt).
;
_reflns_number_total     3677
_reflns_number_gt     2362
_reflns_threshold_expression     F^2^>2\s(F^2^)
_refine_ls_structure_factor_coef     Fsqd
_refine_ls_R_factor_gt     0.0557
_refine_ls_wR_factor_ref     0.1446
_refine_ls_goodness_of_fit_ref     1.008
_refine_ls_number_reflns     3677
_refine_ls_number_parameters     218
_refine_ls_number_restraints     0
_refine_ls_hydrogen_treatment     constr
_refine_ls_weighting_scheme     calc
_refine_ls_weighting_details
                                'w = 1/[0.0013Fo^2^ + 5.0000\s(Fo^2^)]/(4Fo^2^)'
_refine_ls_shift/su_max     0.0000
_refine_diff_density_max     0.50
_refine_diff_density_min     -0.38
_refine_ls_extinction_method     'Larson (1970)'
_refine_ls_extinction_coef      19E1(3)
loop_
    _atom_type_symbol
    _atom_type_description
    _atom_type_scat_dispersion_real
    _atom_type_scat_dispersion_imag
    _atom_type_scat_source
    'C' 'C' 0.003 0.002
;
International Tables for Crystallography
(1992, Vol. C, Tables 4.2.6.8 and 6.1.1.4)
;
    'H' 'H' 0.000 0.000
;
International Tables for Crystallography
(1992, Vol. C, Table 6.1.1.4)
;
    'O' 'O' 0.011 0.006
;
International Tables for Crystallography
(1992, Vol. C, Tables 4.2.6.8 and 6.1.1.4)
;
    'N' 'N' 0.006 0.003
;
International Tables for Crystallography
(1992, Vol. C, Tables 4.2.6.8 and 6.1.1.4)
;
    'P' 'P' 0.102 0.094
;
International Tables for Crystallography
(1992, Vol. C, Tables 4.2.6.8 and 6.1.1.4)
;
    'F' 'F' 0.017 0.010
;
International Tables for Crystallography
(1992, Vol. C, Tables 4.2.6.8 and 6.1.1.4)
;
_computing_data_collection     'PROCESS-AUTO (Rigaku, 1998)'
_computing_cell_refinement     'PROCESS-AUTO (Rigaku, 1998)'
_computing_data_reduction
                         'CrystalStructure (Rigaku/MSC, 2004) and Larson (1970)'
_computing_structure_solution     'SIR92 (Altomare <i>et al.</i>,  1994)'
_computing_structure_refinement     'CRYSTALS (Betteridge <i>et al.</i>,  2003)'
_computing_molecular_graphics     'ORTEP-3 (Farrugia, 1997)'
_computing_publication_material     'CrystalStructure (Rigaku/MSC, 2004)'
loop_
    _atom_site_type_symbol
    _atom_site_label
    _atom_site_fract_x
    _atom_site_fract_y
    _atom_site_fract_z
    _atom_site_U_iso_or_equiv
    _atom_site_adp_type
    _atom_site_calc_flag
    _atom_site_refinement_flags
    _atom_site_occupancy
    _atom_site_disorder_assembly
    _atom_site_disorder_group
    P P1 0.66835(6) 0.13474(4) 0.87558(8) 0.0527(2) Uani d . 1.00 . .
    F F1 0.80918(19) 0.10215(11) 0.8443(2) 0.0979(7) Uani d . 1.00 . .
    F F2 0.57794(19) 0.09494(9) 0.7276(2) 0.0832(5) Uani d . 1.00 . .
    F F3 0.5293(2) 0.16754(12) 0.9074(2) 0.1199(8) Uani d . 1.00 . .
    F F4 0.7630(2) 0.17460(10) 1.0203(2) 0.0966(6) Uani d . 1.00 . .
    F F5 0.6809(2) 0.19681(9) 0.7656(2) 0.0946(6) Uani d . 1.00 . .
    F F6 0.6574(2) 0.07272(11) 0.9846(2) 0.1142(8) Uani d . 1.00 . .
    O O1 0.78438(18) 0.06145(9) 0.4653(2) 0.0562(5) Uani d . 1.00 . .
    N N1 0.8257(2) 0.17224(11) 0.4113(2) 0.0540(6) Uani d . 1.00 . .
    N N2 0.3528(2) 0.07578(10) 0.2310(2) 0.0486(5) Uani d . 1.00 . .
    N N3 0.1253(2) 0.06435(10) 0.1961(2) 0.0461(5) Uani d . 1.00 . .
    C C1 0.9762(2) 0.17472(12) 0.4617(2) 0.0477(6) Uani d . 1.00 . .
    C C2 1.0511(2) 0.13719(13) 0.5867(3) 0.0604(8) Uani d . 1.00 . .
    C C3 1.1984(3) 0.14078(16) 0.6293(3) 0.0685(9) Uani d . 1.00 . .
    C C4 1.2713(3) 0.18264(16) 0.5499(3) 0.0659(9) Uani d . 1.00 . .
    C C5 1.1969(3) 0.22013(14) 0.4270(3) 0.0671(9) Uani d . 1.00 . .
    C C6 1.0501(2) 0.21689(12) 0.3810(3) 0.0589(8) Uani d . 1.00 . .
    C C7 0.7400(2) 0.11745(12) 0.4140(2) 0.0467(7) Uani d . 1.00 . .
    C C8 0.5835(2) 0.13090(12) 0.3475(3) 0.0536(7) Uani d . 1.00 . .
    C C9 0.5065(2) 0.06525(12) 0.2934(3) 0.0587(8) Uani d . 1.00 . .
    C C10 0.2893(2) 0.11482(13) 0.1046(2) 0.0606(8) Uani d . 1.00 . .
    C C11 0.1480(2) 0.10802(14) 0.0839(2) 0.0596(8) Uani d . 1.00 . .
    C C12 0.2500(2) 0.04552(12) 0.2837(2) 0.0469(6) Uani d . 1.00 . .
    C C13 -0.0136(2) 0.03930(13) 0.2138(3) 0.0607(8) Uani d . 1.00 . .
    H H1 0.7839 0.2098 0.3749 0.065 Uiso c R 1.00 . .
    H H2 1.0024 0.1094 0.6424 0.072 Uiso c R 1.00 . .
    H H3 1.2486 0.1147 0.7124 0.082 Uiso c R 1.00 . .
    H H4 1.3703 0.1854 0.5795 0.079 Uiso c R 1.00 . .
    H H5 1.2462 0.2485 0.3732 0.081 Uiso c R 1.00 . .
    H H6 1.0010 0.2427 0.2967 0.071 Uiso c R 1.00 . .
    H H10 0.3359 0.1412 0.0442 0.073 Uiso c R 1.00 . .
    H H11 0.0783 0.1291 0.0073 0.071 Uiso c R 1.00 . .
    H H12 0.2638 0.0159 0.3685 0.056 Uiso c R 1.00 . .
    H H81 0.5726 0.1621 0.2600 0.064 Uiso c R 1.00 . .
    H H82 0.5427 0.1515 0.4270 0.064 Uiso c R 1.00 . .
    H H91 0.5201 0.0338 0.3808 0.070 Uiso c R 1.00 . .
    H H92 0.5466 0.0454 0.2126 0.070 Uiso c R 1.00 . .
    H H131 -0.0048 0.0238 0.3187 0.073 Uiso c R 1.00 . .
    H H132 -0.0446 0.0020 0.1430 0.073 Uiso c R 1.00 . .
    H H133 -0.0823 0.0758 0.1912 0.073 Uiso c R 1.00 . .
loop_
    _atom_site_aniso_label
    _atom_site_aniso_U_11
    _atom_site_aniso_U_22
    _atom_site_aniso_U_33
    _atom_site_aniso_U_12
    _atom_site_aniso_U_13
    _atom_site_aniso_U_23
    P1 0.0535(4) 0.0500(4) 0.0539(4) -0.0018(3) 0.0113(3) 0.0002(3)
    F1 0.0664(11) 0.1231(17) 0.1046(14) 0.0181(11) 0.0211(10) -0.0216(12)
    F2 0.0852(12) 0.0635(11) 0.0860(11) -0.0082(8) -0.0097(9) -0.0124(9)
    F3 0.0853(14) 0.162(2) 0.1203(17) 0.0382(14) 0.0409(13) -0.0086(15)
    F4 0.1166(15) 0.0890(14) 0.0679(11) 0.0010(11) -0.0106(10) -0.0213(10)
    F5 0.1389(17) 0.0636(11) 0.0753(11) -0.0261(11) 0.0136(11) 0.0114(9)
    F6 0.1306(18) 0.1012(16) 0.1067(15) -0.0211(13) 0.0199(13) 0.0490(12)
    O1 0.0532(10) 0.0470(10) 0.0682(11) 0.0004(8) 0.0141(8) 0.0127(8)
    N1 0.0485(11) 0.0400(12) 0.0690(14) 0.0004(9) 0.0050(10) 0.0066(10)
    N2 0.0452(11) 0.0438(11) 0.0566(12) -0.0013(9) 0.0114(9) 0.0057(9)
    N3 0.0449(11) 0.0423(11) 0.0513(11) -0.0017(9) 0.0115(9) -0.0019(9)
    C1 0.0485(13) 0.0406(13) 0.0524(14) -0.0029(11) 0.0086(11) -0.0069(11)
    C2 0.0622(17) 0.0636(17) 0.0514(15) -0.0057(13) 0.0059(13) 0.0049(13)
    C3 0.0626(18) 0.073(2) 0.0603(17) 0.0050(15) -0.0033(14) -0.0012(15)
    C4 0.0497(15) 0.076(2) 0.0702(18) 0.0004(14) 0.0102(15) -0.0162(16)
    C5 0.0625(18) 0.0656(19) 0.0763(19) -0.0155(14) 0.0227(16) -0.0096(16)
    C6 0.0641(17) 0.0466(15) 0.0630(16) -0.0047(12) 0.0093(14) 0.0008(13)
    C7 0.0483(14) 0.0455(14) 0.0477(14) 0.0031(11) 0.0141(11) -0.0002(11)
    C8 0.0479(14) 0.0491(15) 0.0623(16) 0.0013(11) 0.0099(12) 0.0012(12)
    C9 0.0437(13) 0.0504(15) 0.0793(19) -0.0014(11) 0.0091(12) 0.0053(13)
    C10 0.0631(17) 0.0627(17) 0.0556(15) -0.0049(13) 0.0133(13) 0.0175(13)
    C11 0.0589(17) 0.0611(17) 0.0529(15) 0.0034(13) 0.0016(13) 0.0161(13)
    C12 0.0503(14) 0.0405(13) 0.0489(13) 0.0002(10) 0.0100(11) 0.0024(10)
    C13 0.0470(14) 0.0621(17) 0.0745(18) -0.0067(12) 0.0172(13) -0.0082(14)
_geom_special_details
;
  ?
;
loop_
    _geom_bond_atom_site_label_1
    _geom_bond_atom_site_label_2
    _geom_bond_site_symmetry_1
    _geom_bond_site_symmetry_2
    _geom_bond_distance
    _geom_bond_publ_flag
    P1 F1 . . 1.581(2) ?
    P1 F2 . . 1.5920(18) ?
    P1 F3 . . 1.569(2) ?
    P1 F4 . . 1.5878(18) ?
    P1 F5 . . 1.5745(19) ?
    P1 F6 . . 1.565(2) ?
    O1 C7 . . 1.220(2) ?
    N1 C1 . . 1.414(3) ?
    N1 C7 . . 1.354(3) ?
    N2 C9 . . 1.469(3) ?
    N2 C10 . . 1.371(3) ?
    N2 C12 . . 1.329(3) ?
    N3 C11 . . 1.363(3) ?
    N3 C12 . . 1.319(2) ?
    N3 C13 . . 1.468(3) ?
    C1 C2 . . 1.378(3) ?
    C1 C6 . . 1.391(3) ?
    C2 C3 . . 1.383(4) ?
    C3 C4 . . 1.373(4) ?
    C4 C5 . . 1.363(3) ?
    C5 C6 . . 1.378(3) ?
    C7 C8 . . 1.508(3) ?
    C8 C9 . . 1.500(3) ?
    C10 C11 . . 1.337(4) ?
    N1 H1 . . 0.860 ?
    C2 H2 . . 0.930 ?
    C3 H3 . . 0.930 ?
    C4 H4 . . 0.930 ?
    C5 H5 . . 0.930 ?
    C6 H6 . . 0.930 ?
    C8 H81 . . 0.970 ?
    C8 H82 . . 0.970 ?
    C9 H91 . . 0.970 ?
    C9 H92 . . 0.970 ?
    C10 H10 . . 0.930 ?
    C11 H11 . . 0.930 ?
    C12 H12 . . 0.930 ?
    C13 H131 . . 0.960 ?
    C13 H132 . . 0.960 ?
    C13 H133 . . 0.960 ?
loop_
    _geom_angle_atom_site_label_1
    _geom_angle_atom_site_label_2
    _geom_angle_atom_site_label_3
    _geom_angle_site_symmetry_1
    _geom_angle_site_symmetry_2
    _geom_angle_site_symmetry_3
    _geom_angle
    _geom_angle_publ_flag
    F1 P1 F2 . . . 89.22(10) ?
    F1 P1 F3 . . . 179.54(12) ?
    F1 P1 F4 . . . 89.07(10) ?
    F1 P1 F5 . . . 90.36(11) ?
    F1 P1 F6 . . . 89.02(12) ?
    F2 P1 F3 . . . 91.21(10) ?
    F2 P1 F4 . . . 178.00(12) ?
    F2 P1 F5 . . . 88.52(9) ?
    F2 P1 F6 . . . 91.50(10) ?
    F3 P1 F4 . . . 90.50(11) ?
    F3 P1 F5 . . . 89.49(12) ?
    F3 P1 F6 . . . 91.13(13) ?
    F4 P1 F5 . . . 90.45(10) ?
    F4 P1 F6 . . . 89.51(10) ?
    F5 P1 F6 . . . 179.38(13) ?
    C1 N1 C7 . . . 127.3(2) ?
    C9 N2 C10 . . . 126.9(2) ?
    C9 N2 C12 . . . 125.2(2) ?
    C10 N2 C12 . . . 107.8(2) ?
    C11 N3 C12 . . . 108.7(2) ?
    C11 N3 C13 . . . 126.36(19) ?
    C12 N3 C13 . . . 124.9(2) ?
    N1 C1 C2 . . . 122.6(2) ?
    N1 C1 C6 . . . 118.1(2) ?
    C2 C1 C6 . . . 119.3(2) ?
    C1 C2 C3 . . . 120.1(2) ?
    C2 C3 C4 . . . 120.5(2) ?
    C3 C4 C5 . . . 119.3(2) ?
    C4 C5 C6 . . . 121.4(2) ?
    C1 C6 C5 . . . 119.4(2) ?
    O1 C7 N1 . . . 123.4(2) ?
    O1 C7 C8 . . . 122.1(2) ?
    N1 C7 C8 . . . 114.5(2) ?
    C7 C8 C9 . . . 110.5(2) ?
    N2 C9 C8 . . . 112.3(2) ?
    N2 C10 C11 . . . 107.5(2) ?
    N3 C11 C10 . . . 107.2(2) ?
    N2 C12 N3 . . . 108.8(2) ?
    C1 N1 H1 . . . 116.3 ?
    C7 N1 H1 . . . 116.4 ?
    C1 C2 H2 . . . 120.0 ?
    C3 C2 H2 . . . 120.0 ?
    C2 C3 H3 . . . 119.8 ?
    C4 C3 H3 . . . 119.8 ?
    C3 C4 H4 . . . 120.3 ?
    C5 C4 H4 . . . 120.3 ?
    C4 C5 H5 . . . 119.3 ?
    C6 C5 H5 . . . 119.3 ?
    C1 C6 H6 . . . 120.3 ?
    C5 C6 H6 . . . 120.3 ?
    C7 C8 H81 . . . 109.2 ?
    C7 C8 H82 . . . 109.2 ?
    C9 C8 H81 . . . 109.2 ?
    C9 C8 H82 . . . 109.2 ?
    H81 C8 H82 . . . 109.5 ?
    N2 C9 H91 . . . 108.8 ?
    N2 C9 H92 . . . 108.8 ?
    C8 C9 H91 . . . 108.8 ?
    C8 C9 H92 . . . 108.8 ?
    H91 C9 H92 . . . 109.5 ?
    N2 C10 H10 . . . 126.3 ?
    C11 C10 H10 . . . 126.3 ?
    N3 C11 H11 . . . 126.4 ?
    C10 C11 H11 . . . 126.4 ?
    N2 C12 H12 . . . 125.6 ?
    N3 C12 H12 . . . 125.6 ?
    N3 C13 H131 . . . 109.5 ?
    N3 C13 H132 . . . 109.5 ?
    N3 C13 H133 . . . 109.5 ?
    H131 C13 H132 . . . 109.5 ?
    H131 C13 H133 . . . 109.5 ?
    H132 C13 H133 . . . 109.5 ?
loop_
    _geom_torsion_atom_site_label_1
    _geom_torsion_atom_site_label_2
    _geom_torsion_atom_site_label_3
    _geom_torsion_atom_site_label_4
    _geom_torsion_site_symmetry_1
    _geom_torsion_site_symmetry_2
    _geom_torsion_site_symmetry_3
    _geom_torsion_site_symmetry_4
    _geom_torsion
    _geom_torsion_publ_flag
    C1 N1 C7 O1 . . . . 1.5(4) ?
    C1 N1 C7 C8 . . . . -178.3(2) ?
    C7 N1 C1 C2 . . . . -34.4(4) ?
    C7 N1 C1 C6 . . . . 145.6(2) ?
    C9 N2 C10 C11 . . . . 177.3(2) ?
    C10 N2 C9 C8 . . . . 61.7(3) ?
    C9 N2 C12 N3 . . . . -177.1(2) ?
    C12 N2 C9 C8 . . . . -122.1(2) ?
    C10 N2 C12 N3 . . . . -0.3(2) ?
    C12 N2 C10 C11 . . . . 0.7(2) ?
    C11 N3 C12 N2 . . . . -0.1(2) ?
    C12 N3 C11 C10 . . . . 0.5(3) ?
    C13 N3 C11 C10 . . . . -176.8(2) ?
    C13 N3 C12 N2 . . . . 177.3(2) ?
    N1 C1 C2 C3 . . . . 179.0(2) ?
    N1 C1 C6 C5 . . . . -179.7(2) ?
    C2 C1 C6 C5 . . . . 0.3(3) ?
    C6 C1 C2 C3 . . . . -1.0(4) ?
    C1 C2 C3 C4 . . . . 1.3(4) ?
    C2 C3 C4 C5 . . . . -0.8(4) ?
    C3 C4 C5 C6 . . . .  0.0(4) ?
    C4 C5 C6 C1 . . . . 0.2(4) ?
    O1 C7 C8 C9 . . . . -23.5(3) ?
    N1 C7 C8 C9 . . . . 156.3(2) ?
    C7 C8 C9 N2 . . . . 178.7(2) ?
    N2 C10 C11 N3 . . . . -0.7(3) ?
loop_
    _geom_hbond_atom_site_label_D
    _geom_hbond_atom_site_label_H
    _geom_hbond_atom_site_label_A
    _geom_hbond_site_symmetry_D
    _geom_hbond_site_symmetry_H
    _geom_hbond_site_symmetry_A
    _geom_hbond_distance_DH
    _geom_hbond_distance_HA
    _geom_hbond_distance_DA
    _geom_hbond_angle_DHA
    _geom_hbond_publ_flag
    C12 H12 O1 . . 3_656 0.93 2.230 3.119(3) 160 y
