# Supplementary material for: 3-[2-(Anilinocarbon­yl)eth­yl]-1-methyl-1H-imidazolium hexa­fluorido­phosphate
Source: Acta Crystallogr Sect E Struct Rep Online. 2008 Mar 20;64(Pt 4):o721. doi: 10.1107/S1600536808005291 (PMC2961036; doi:10.1107/S1600536808005291)
Supplement: Supplementary file 2 [file e-64-0o721-Isup2.hkl]

data_I
loop_
_refln_index_h
_refln_index_k
_refln_index_l
_refln_F_squared_meas
_refln_F_squared_sigma
_refln_F_squared_calc
_refln_observed_status
   2    0    0    193089.94         1.96    196089.70 o
   3    0    0      7366.79         0.26      8153.23 o
   4    0    0     61018.88         0.94     50393.89 o
   5    0    0     11709.40         0.36     10159.98 o
   6    0    0     27030.65         0.69     25805.87 o
   7    0    0      2758.35         0.61      2531.15 o
   8    0    0      1658.12         3.35      1192.75 o
   9    0    0      1683.46         1.74      1168.60 o
  10    0    0       178.49         9.73       229.80 o
  11    0    0       456.25         5.76       214.09 o
  12    0    0       879.72         4.49       463.55 o
   2    1    0    161604.00         1.06    160581.59 o
   3    1    0       384.16         0.35       267.17 o
   4    1    0     18504.16         0.17     16631.15 o
   5    1    0        52.56         2.16       126.53 o
   6    1    0       311.17         1.37       189.14 o
   7    1    0      9289.10         0.30      8441.39 o
   8    1    0      3202.43         0.48      2620.34 o
   9    1    0       171.87         3.80        99.49 o
  10    1    0      1437.93         1.12      1365.52 o
  11    1    0       307.30         3.92       176.08 o
  12    1    0       163.58        11.56         2.23 o
   1    2    0      5692.70         0.09      5858.71 o
   2    2    0      5225.84         0.13      5625.66 o
   3    2    0      1044.58         0.27       778.49 o
   4    2    0      3249.00         0.18      3942.49 o
   5    2    0        16.00        11.42        66.08 o
   6    2    0        30.47         7.34         6.95 o
   7    2    0        23.52        12.18        10.01 o
   8    2    0      5102.24         0.40      5281.74 o
   9    2    0      1013.79         1.08       908.56 o
  10    2    0        16.89        25.91        63.25 o
  11    2    0        40.20        23.04        86.77 o
  12    2    0       116.21        10.50        25.09 o
   1    3    0     49648.75         0.46     49295.20 o
   2    3    0     38624.04         0.41     40409.95 o
   3    3    0       171.09         0.85       187.94 o
   4    3    0     27089.87         0.31     25678.97 o
   5    3    0     12989.16         0.20      9704.59 o
   6    3    0     11642.41         0.27     12761.75 o
   7    3    0      5301.30         0.38      5243.49 o
   8    3    0      1211.04         0.98       848.66 o
   9    3    0      2796.29         0.66      3016.66 o
  10    3    0       329.06         2.53       335.72 o
  11    3    0         4.58       104.45         2.37 o
  12    3    0        25.10        28.62         5.22 o
   0    4    0    574185.06        15.29    567453.64 o
   1    4    0     73273.08         0.74     73093.69 o
   2    4    0     42695.96         0.36     45545.16 o
   3    4    0         9.06        11.09        17.79 o
   4    4    0      7238.61         0.14      8137.37 o
   5    4    0        76.74         1.80        94.30 o
   6    4    0      5299.84         0.28      4838.02 o
   7    4    0       -53.58         4.62         0.12 o
   8    4    0      4662.16         0.41      3811.17 o
   9    4    0       227.71         2.82       176.08 o
  10    4    0       155.75         4.12       202.67 o
  11    4    0       154.50         5.20       176.08 o
   1    5    0     70803.89         0.79     70854.04 o
   2    5    0      9296.82         0.21      9626.83 o
   3    5    0      1232.71         0.35      1195.79 o
   4    5    0        32.83         4.75        95.15 o
   5    5    0      5182.56         0.17      4566.87 o
   6    5    0      3971.52         0.29      4137.98 o
   7    5    0       732.24         0.53       614.14 o
   8    5    0       661.00         0.71       552.60 o
   9    5    0       769.51         0.94       858.93 o
  10    5    0       510.31         2.19       567.16 o
  11    5    0      1374.93         1.30      1375.28 o
   0    6    0      5318.78         0.49      4543.15 o
   1    6    0      4773.43         0.21      4543.15 o
   2    6    0      1015.06         0.38      1156.61 o
   3    6    0      3050.35         0.17      3031.16 o
   4    6    0     29508.37         0.45     31855.61 o
   5    6    0       804.29         0.46      1431.24 o
   6    6    0       299.98         0.90       268.61 o
   7    6    0       691.16         0.56       946.02 o
   8    6    0       544.76         1.08       647.24 o
   9    6    0        83.36         5.24        67.51 o
  10    6    0        38.07        21.34        69.70 o
  11    6    0        56.40        15.60       127.52 o
   1    7    0      6541.57         0.24      5326.54 o
   2    7    0     23817.75         0.37     22674.32 o
   3    7    0        72.59         2.16        80.35 o
   4    7    0       160.78         1.54       290.65 o
   5    7    0         6.76        34.22        95.15 o
   6    7    0       609.10         0.66       337.33 o
   7    7    0      8143.26         0.30      8081.97 o
   8    7    0        91.20         3.92        72.66 o
   9    7    0       463.54         1.42       514.05 o
  10    7    0        49.98        12.96         6.49 o
  11    7    0       387.30         8.35       766.28 o
   0    8    0     74928.11         1.93     65846.36 o
   1    8    0       330.15         0.83       480.74 o
   2    8    0      2068.43         0.30      1783.01 o
   3    8    0      7204.61         0.28      6593.41 o
   4    8    0      7910.32         0.28      7591.92 o
   5    8    0       112.57         2.72        70.43 o
   6    8    0        22.00         9.99         0.63 o
   7    8    0      1132.32         0.66       951.44 o
   8    8    0      6163.82         0.34      6213.71 o
   9    8    0        35.76        15.44         2.37 o
  10    8    0        26.32        30.80        59.13 o
  11    8    0        31.58        23.33        71.17 o
   1    9    0      8866.11         0.26      9344.40 o
   2    9    0      8894.38         0.27      9116.45 o
   3    9    0      3408.22         0.34      3237.77 o
   4    9    0     14599.89         0.27     13151.86 o
   5    9    0     13103.38         0.49     11788.31 o
   6    9    0      2662.56         0.56      2588.95 o
   7    9    0        49.28         6.60        20.48 o
   8    9    0       433.06         1.54       512.06 o
   9    9    0       339.66         1.93       417.46 o
  10    9    0       358.72         2.28       620.69 o
  11    9    0       173.45         6.50       413.87 o
   0   10    0      2154.82         0.98      2272.82 o
   1   10    0      1390.54         0.42       773.59 o
   2   10    0      1595.20         0.40      2076.17 o
   3   10    0        30.58         9.24       108.44 o
   4   10    0      2900.90         0.42      2973.37 o
   5   10    0       373.26         1.39       342.19 o
   6   10    0      2293.45         0.56      2400.25 o
   7   10    0      3078.03         0.66      2949.46 o
   8   10    0       904.81         0.92       749.35 o
   9   10    0      1220.80         1.21      1189.72 o
  10   10    0         2.72       138.53         2.64 o
  11   10    0       236.85         5.11       275.86 o
   1   11    0       615.54         0.92       454.14 o
   2   11    0      6409.60         0.42      5004.47 o
   3   11    0      2311.69         0.42      1969.47 o
   4   11    0      1417.52         0.44      1365.52 o
   5   11    0      3062.52         0.62      2997.38 o
   6   11    0       791.30         1.08       625.07 o
   7   11    0      1095.61         0.77      1028.85 o
   8   11    0        14.36        24.50         3.74 o
   9   11    0        51.12        10.69        29.21 o
  10   11    0        74.30        12.53       148.14 o
   0   12    0      4763.76         0.92      4831.91 o
   1   12    0      1276.63         0.83      1401.47 o
   2   12    0      4196.45         0.42      4602.57 o
   3   12    0     15067.56         0.58     12173.05 o
   4   12    0       641.10         1.23       607.62 o
   5   12    0      2036.72         0.62      1720.48 o
   6   12    0        36.48        15.44        20.48 o
   7   12    0        30.80        20.79        28.74 o
   8   12    0       216.97         3.17       424.67 o
   9   12    0       184.69         4.12       206.44 o
  10   12    0        53.73        11.09        38.38 o
   1   13    0       163.07         3.96       133.54 o
   2   13    0     34099.32         0.71     30582.45 o
   3   13    0      3625.24         0.48      3094.38 o
   4   13    0     12584.35         0.52     10481.37 o
   5   13    0      9175.72         0.44      7792.31 o
   6   13    0      1755.61         0.83      1508.73 o
   7   13    0        20.07        26.21         6.05 o
   8   13    0      1474.56         0.98      1659.07 o
   9   13    0        88.36         6.86        67.51 o
  10   13    0       321.13         5.20       375.48 o
   0   14    0      2193.05         1.61      1992.94 o
   1   14    0      4017.02         0.62      4223.21 o
   2   14    0       109.62         4.75       293.65 o
   3   14    0      5409.60         0.48      4217.50 o
   4   14    0     11627.31         0.50     10816.89 o
   5   14    0      1764.84         0.67      1727.78 o
   6   14    0      2268.62         0.88      2277.01 o
   7   14    0      9804.96         0.81      9800.05 o
   8   14    0       426.01         2.96       532.14 o
   9   14    0       967.21         1.32       929.88 o
  10   14    0        20.79        30.80         0.16 o
   1   15    0      1171.69         1.12      1421.28 o
   2   15    0      2238.24         0.69      2482.75 o
   3   15    0       -28.52        17.64        29.69 o
   4   15    0       104.24         6.71       129.51 o
   5   15    0       895.21         1.35       800.71 o
   6   15    0      3627.65         0.86      3318.27 o
   7   15    0      1087.68         1.90      1365.52 o
   8   15    0        41.60        14.44        17.06 o
   9   15    0       -22.00        47.33         0.93 o
   0   16    0     13931.08         1.32     12761.75 o
   1   16    0      1638.63         0.88      1086.00 o
   2   16    0      6427.23         0.56      7072.78 o
   3   16    0      1546.85         0.96      1068.69 o
   4   16    0       -30.69        21.34         0.70 o
   5   16    0      4084.49         0.69      3655.47 o
   6   16    0       178.76         5.81       203.93 o
   7   16    0        -8.07        71.06         9.19 o
   8   16    0       101.00        12.04       172.60 o
   9   16    0        86.68         8.76        68.24 o
   1   17    0      4796.95         0.74      4367.19 o
   2   17    0      4155.09         0.94      3555.21 o
   3   17    0       771.73         1.93       803.20 o
   4   17    0      2523.05         0.88      2408.86 o
   5   17    0       305.20         3.17       382.32 o
   6   17    0       101.61         8.76        60.49 o
   7   17    0       193.77         7.95       221.87 o
   8   17    0        84.27        16.32       187.94 o
   0   18    0        78.15        19.71       120.67 o
   1   18    0      5329.00         0.79      5148.47 o
   2   18    0        13.25        69.22        78.78 o
   3   18    0     11659.68         0.67     10853.48 o
   4   18    0      3301.65         1.04      3094.38 o
   5   18    0       392.44         2.50       410.31 o
   6   18    0       204.20         7.29       446.68 o
   7   18    0       222.61         7.29       301.23 o
   8   18    0       228.61         6.60       301.23 o
   1   19    0         1.74       402.80         0.33 o
   2   19    0      1544.49         1.54      1461.32 o
   3   19    0      2434.44         1.06      2383.06 o
   4   19    0      1102.24         2.10      1198.83 o
   5   19    0      1910.56         0.96      1588.26 o
   6   19    0       308.35         4.67       457.89 o
   7   19    0        57.76        23.52        27.34 o
   8   19    0        43.30        33.99         1.74 o
   0   20    0      3610.81         1.96      3482.24 o
   1   20    0        41.73        25.40        67.51 o
   2   20    0       -11.16        75.69         6.27 o
   3   20    0       386.91         5.38       389.22 o
   4   20    0        33.18        32.95        12.98 o
   5   20    0       -35.28        21.16        15.99 o
   6   20    0       249.32         5.20       476.89 o
   7   20    0        97.02        13.18        27.34 o
   1   21    0       269.29         5.62       410.31 o
   2   21    0        87.98        15.52       106.62 o
   3   21    0       468.29         4.20       633.89 o
   4   21    0        80.82        20.61       143.89 o
   5   21    0       330.15         4.49       656.21 o
   6   21    0        79.92        15.60       224.50 o
   0   22    0      1234.82         4.16      1020.41 o
   1   22    0        23.81        47.47         2.79 o
   2   22    0         3.69       189.34         0.49 o
   3   22    0       823.69         2.89      1272.97 o
   4   22    0        -3.72       271.59        10.29 o
   5   22    0       218.74         5.90       356.98 o
   1   23    0        17.64        60.06        73.41 o
   2   23    0       663.06         3.57       766.28 o
   3   23    0       150.55        16.48       111.21 o
   4   23    0        37.33        33.18        76.46 o
   5   23    0       207.36        12.25       202.67 o
   0   24    0       -60.84        47.61         0.93 o
   1   24    0       -36.36        51.55         1.41 o
   2   24    0        75.86        31.92         1.41 o
   3   24    0       378.69         7.56       594.69 o
   1   25    0       433.06         9.00       567.16 o
 -12    1    1       300.68         8.07        27.80 o
 -11    1    1       666.16         2.13       581.90 o
 -10    1    1        53.44        13.10        54.49 o
  -9    1    1      1629.74         0.62      1680.62 o
  -8    1    1      3170.82         0.42      3007.01 o
  -7    1    1       239.32         1.19       200.18 o
  -6    1    1      5803.39         0.15      5845.27 o
  -5    1    1     89604.44         0.62     83768.63 o
  -4    1    1     24177.14         0.17     23448.31 o
  -3    1    1     26595.09         0.16     26817.91 o
  -2    1    1     51529.00         0.23     53437.07 o
  -1    1    1     51665.29         0.30     55467.12 o
   1    1    1    228856.99         3.06    239895.48 o
   2    1    1     11627.31         0.18     11513.24 o
   3    1    1      8960.52         0.24      9687.29 o
   4    1    1     44234.50         0.46     40427.61 o
   5    1    1        59.14         3.84       114.94 o
   6    1    1     27047.09         0.45     25580.49 o
   7    1    1        -9.80        35.52        10.86 o
   8    1    1       685.39         1.28       948.73 o
   9    1    1       478.30         1.99       413.87 o
  10    1    1       612.07         2.66       704.34 o
  11    1    1       362.52         4.37       271.50 o
 -12    2    1        34.22        26.32         9.73 o
 -11    2    1        71.91        14.06        68.24 o
 -10    2    1         6.71        50.13         1.74 o
  -9    2    1      1841.27         0.67      1783.01 o
  -8    2    1       306.25         2.10       292.15 o
  -7    2    1     19293.21         0.30     17924.66 o
  -6    2    1       203.92         1.00       216.67 o
  -5    2    1      1493.82         0.25      1525.84 o
  -4    2    1     22870.51         0.22     24827.14 o
  -3    2    1     13367.98         0.14     15758.92 o
  -2    2    1     15220.16         0.10     14441.78 o
  -1    2    1    110536.30         0.79    115721.06 o
   0    2    1        44.62         1.54        47.59 o
   1    2    1       428.49         0.48       298.19 o
   2    2    1     57931.68         0.55     58169.13 o
   3    2    1       598.29         0.23       823.25 o
   4    2    1      8909.47         0.27      7653.30 o
   5    2    1       201.92         1.49        61.17 o
   6    2    1      8330.21         0.32      8709.94 o
   7    2    1      1204.78         1.04       998.08 o
   8    2    1     28743.81         0.64     29470.87 o
   9    2    1       517.11         1.90       575.56 o
  10    2    1       107.54         7.24        66.08 o
  11    2    1       164.61         7.56       142.84 o
 -12    3    1        20.70        31.14         0.09 o
 -11    3    1       130.64         4.37       186.74 o
 -10    3    1       171.87         3.69       125.54 o
  -9    3    1      2429.50         0.76      2620.34 o
  -8    3    1      2250.55         0.53      1953.90 o
  -7    3    1      2993.18         0.28      2859.48 o
  -6    3    1       157.00         1.42        86.77 o
  -5    3    1     39597.02         0.40     36869.64 o
  -4    3    1     17937.24         0.19     18914.49 o
  -3    3    1        -6.55         6.30         2.10 o
  -2    3    1     99433.01         0.76     99225.49 o
  -1    3    1     81447.45         0.77     83159.31 o
   0    3    1      1428.08         0.13      1827.81 o
   1    3    1    124143.48         1.25    116289.75 o
   2    3    1      1687.57         0.20      2024.45 o
   3    3    1      9418.70         0.17      9242.74 o
   4    3    1     12873.17         0.21     12534.44 o
   5    3    1      2046.66         0.56      1779.30 o
   6    3    1      4202.93         0.37      4419.61 o
   7    3    1     20008.10         0.41     19364.32 o
   8    3    1      2448.27         0.69      2189.80 o
   9    3    1      2892.29         0.88      2901.93 o
  10    3    1       419.02         3.17       441.13 o
  11    3    1       355.32         3.53       363.65 o
 -12    4    1       130.87         6.81       247.44 o
 -11    4    1       124.55         5.15        91.75 o
 -10    4    1       173.19         3.92       220.57 o
  -9    4    1       254.40         1.93       394.44 o
  -8    4    1     16790.98         0.38     17007.24 o
  -7    4    1        68.06         3.65        80.35 o
  -6    4    1     12505.95         0.28     13131.71 o
  -5    4    1    102944.72         0.74    103732.30 o
  -4    4    1     12591.08         0.14     14273.30 o
  -3    4    1     65653.81         0.72     64500.30 o
  -2    4    1     10565.78         0.14     10089.24 o
  -1    4    1    143421.26         1.49    142294.03 o
   0    4    1    171951.21         1.85    173326.32 o
   1    4    1     29302.59         0.36     27149.92 o
   2    4    1        79.21         1.00        85.14 o
   3    4    1       580.81         0.56       448.54 o
   4    4    1       401.60         0.36       254.40 o
   5    4    1      1835.27         0.28      1563.84 o
   6    4    1      4079.38         0.32      3055.39 o
   7    4    1      3370.96         0.45      2822.01 o
   8    4    1      1317.69         0.74      1254.23 o
   9    4    1       885.06         1.56       751.75 o
  10    4    1        68.06         7.51        47.59 o
  11    4    1       -54.76        12.67         7.42 o
 -12    5    1        65.77        12.39       101.25 o
 -11    5    1       -55.65         9.49         1.62 o
 -10    5    1       144.48         3.69       159.03 o
  -9    5    1       204.78         2.22       225.82 o
  -8    5    1      1089.66         0.59       927.20 o
  -7    5    1      1160.08         0.45       981.49 o
  -6    5    1     18777.22         0.25     19511.34 o
  -5    5    1     13703.04         0.18     13071.36 o
  -4    5    1     42940.13         0.58     44297.28 o
  -3    5    1     22317.37         0.24     24248.98 o
  -2    5    1     13733.50         0.19     14910.19 o
  -1    5    1     78932.90         0.83     81520.25 o
   0    5    1     83729.21         0.92     83666.92 o
   1    5    1       363.66         0.66       340.57 o
   2    5    1      9512.10         0.25     10418.48 o
   3    5    1        18.15         4.97        15.29 o
   4    5    1        75.34         2.22       179.60 o
   5    5    1      5756.26         0.18      5645.45 o
   6    5    1     13367.98         0.28     12056.98 o
   7    5    1       101.00         3.42       111.21 o
   8    5    1      1154.64         0.81       940.63 o
   9    5    1       104.24         7.73        81.14 o
  10    5    1       134.33         6.35       172.60 o
  11    5    1        29.70        18.75        67.51 o
 -12    6    1        98.60        22.18       248.83 o
 -11    6    1        18.75        33.64       137.63 o
 -10    6    1       990.99         0.83      1042.99 o
  -9    6    1      2353.22         0.52      2256.10 o
  -8    6    1      4880.42         0.27      4783.17 o
  -7    6    1     21644.29         0.29     19918.52 o
  -6    6    1       750.21         0.90       498.23 o
  -5    6    1     24727.56         0.34     25007.47 o
  -4    6    1      6079.32         0.25      4783.17 o
  -3    6    1      5126.56         0.16      4954.86 o
  -2    6    1        86.30         1.25       119.70 o
  -1    6    1     55394.33         0.64     53905.33 o
   0    6    1    151570.06         1.77    147478.58 o
   1    6    1      8299.21         0.27      8506.11 o
   2    6    1     13456.00         0.31     11607.72 o
   3    6    1       872.61         0.56       577.67 o
   4    6    1      4361.28         0.29      3719.50 o
   5    6    1      1496.14         0.35      1320.44 o
   6    6    1     18430.78         0.38     18697.57 o
   7    6    1        22.56        10.82        17.79 o
   8    6    1      4214.61         0.50      4092.88 o
   9    6    1       279.22         3.28       399.70 o
  10    6    1       281.90         3.65       441.13 o
  11    6    1        62.41        19.45        43.44 o
 -11    7    1        65.61         9.86       185.54 o
 -10    7    1         1.69       102.01        15.29 o
  -9    7    1       592.44         1.10       588.28 o
  -8    7    1      2821.73         0.45      2500.29 o
  -7    7    1       270.60         1.30       221.87 o
  -6    7    1        21.72         7.13        10.57 o
  -5    7    1      2671.86         0.32      2992.57 o
  -4    7    1     20340.46         0.35     19980.58 o
  -3    7    1     21196.45         0.27     19096.22 o
  -2    7    1      9916.18         0.25     11185.57 o
  -1    7    1     63071.30         0.79     62837.28 o
   0    7    1      5110.82         0.21      6000.82 o
   1    7    1     37241.28         0.55     31886.99 o
   2    7    1      1863.65         0.36      1570.79 o
   3    7    1      6076.20         0.19      6069.09 o
   4    7    1       218.45         1.28       147.07 o
   5    7    1        13.32        13.10         0.16 o
   6    7    1      5838.49         0.31      6034.91 o
   7    7    1      7630.02         0.36      7296.23 o
   8    7    1       163.58         2.92       180.78 o
   9    7    1       352.31         3.96       558.82 o
  10    7    1        59.14        17.14         6.95 o
  11    7    1       129.96        11.42       103.92 o
 -11    8    1        27.98        19.54         3.09 o
 -10    8    1       196.00         4.24       510.07 o
  -9    8    1       607.13         1.12       695.04 o
  -8    8    1       134.79         2.69        88.42 o
  -7    8    1      1835.27         0.50      1546.51 o
  -6    8    1     15755.27         0.31     14910.19 o
  -5    8    1     18485.12         0.42     20179.83 o
  -4    8    1      7067.76         0.19      6991.71 o
  -3    8    1      6962.23         0.22      6860.07 o
  -2    8    1      1918.44         0.30      2289.61 o
  -1    8    1       186.87         1.17       318.24 o
   0    8    1      6272.64         0.26      6007.63 o
   1    8    1      6336.16         0.25      5494.60 o
   2    8    1      7313.67         0.26      7924.74 o
   3    8    1       324.00         0.67       144.95 o
   4    8    1       -25.50         8.07        27.80 o
   5    8    1      6340.94         0.37      6075.94 o
   6    8    1       120.12         2.96       169.16 o
   7    8    1      5804.92         0.48      5892.40 o
   8    8    1       369.02         1.51       358.64 o
   9    8    1       229.52         4.12       216.67 o
  10    8    1        80.10        10.63        73.41 o
  11    8    1       341.88         4.24       247.44 o
 -11    9    1        84.64         8.58        90.91 o
 -10    9    1        45.29        12.39        50.67 o
  -9    9    1      1394.28         0.94      1263.58 o
  -8    9    1        40.07         7.90        18.17 o
  -7    9    1      9858.50         0.37      9066.17 o
  -6    9    1     11802.65         0.52     12076.29 o
  -5    9    1       870.25         0.86       962.31 o
  -4    9    1      3735.65         0.25      4315.08 o
  -3    9    1       590.49         0.53       569.25 o
  -2    9    1      1583.24         0.31      1738.76 o
  -1    9    1     27483.01         0.44     29275.07 o
   0    9    1       270.60         1.37       347.09 o
   1    9    1        23.81         9.55        52.56 o
   2    9    1      7076.17         0.28      7485.10 o
   3    9    1      1820.73         0.44      1839.10 o
   4    9    1       759.00         0.76       810.69 o
   5    9    1       744.20         0.77       841.00 o
   6    9    1       331.24         1.77       308.91 o
   7    9    1      3168.56         0.45      3358.89 o
   8    9    1       819.68         1.30       788.33 o
   9    9    1       366.34         4.12       412.09 o
  10    9    1       232.26         6.40       148.14 o
  11    9    1        89.30        13.47        60.49 o
 -11   10    1       182.79         5.29       176.08 o
 -10   10    1      1126.27         1.46      1272.97 o
  -9   10    1      1392.78         1.08      1276.11 o
  -8   10    1       268.30         2.53       375.48 o
  -7   10    1     26383.50         0.46     25077.00 o
  -6   10    1       379.08         1.44       267.17 o
  -5   10    1       391.25         1.93       355.32 o
  -4   10    1     13881.55         0.29     12911.10 o
  -3   10    1      3164.06         0.35      2939.93 o
  -2   10    1     28500.19         0.48     29576.56 o
  -1   10    1        42.64         4.97         2.79 o
   0   10    1      2649.16         0.34      2729.42 o
   1   10    1        59.91         5.20         0.38 o
   2   10    1      8125.22         0.31      6028.08 o
   3   10    1      3284.44         0.46      2638.37 o
   4   10    1      6363.25         0.31      6234.51 o
   5   10    1     10770.29         0.44     10355.79 o
   6   10    1     32238.20         0.74     30567.08 o
   7   10    1       323.64         2.25       446.68 o
   8   10    1       264.71         2.22       337.33 o
   9   10    1       130.19         4.93       105.72 o
  10   10    1       132.48         8.76       177.25 o
 -11   11    1        46.79        14.06       123.58 o
 -10   11    1         2.59       114.28         5.42 o
  -9   11    1       620.51         1.85       818.22 o
  -8   11    1       226.50         2.40       211.53 o
  -7   11    1      1980.25         0.64      1831.57 o
  -6   11    1      3937.56         0.59      3832.91 o
  -5   11    1     15760.29         0.48     15692.80 o
  -4   11    1      3021.70         0.34      2939.93 o
  -3   11    1      2414.74         0.42      1973.37 o
  -2   11    1      2933.31         0.32      3197.89 o
  -1   11    1       374.42         2.10       454.14 o
   0   11    1      4327.01         0.32      3849.24 o
   1   11    1      1296.72         0.64      1797.88 o
   2   11    1       329.06         1.42       275.86 o
   3   11    1     40590.16         0.74     38679.98 o
   4   11    1     22958.31         0.44     21165.30 o
   5   11    1       223.20         2.72       155.72 o
   6   11    1      6761.77         0.58      6765.78 o
   7   11    1       434.31         2.02       358.64 o
   8   11    1       413.72         1.82       556.74 o
   9   11    1        45.97        10.56        14.28 o
  10   11    1        43.69        20.07        25.98 o
 -10   12    1       126.79         5.81       147.07 o
  -9   12    1       -13.76        28.84         2.10 o
  -8   12    1       772.28         0.98       913.87 o
  -7   12    1      4193.86         0.64      3805.75 o
  -6   12    1       580.33         1.35       548.48 o
  -5   12    1      1748.91         0.48      1651.92 o
  -4   12    1      6635.73         0.36      6007.63 o
  -3   12    1       505.35         1.00       363.65 o
  -2   12    1       119.46         2.76        13.62 o
  -1   12    1       148.84         3.10       225.82 o
   0   12    1     17030.25         0.42     15331.62 o
   1   12    1      8385.06         0.42      7568.96 o
   2   12    1      3085.80         0.45      2734.01 o
   3   12    1     12485.83         0.45     12751.82 o
   4   12    1      6393.60         0.37      6220.64 o
   5   12    1      3060.30         0.66      2571.09 o
   6   12    1      1185.42         1.25      1232.54 o
   7   12    1      2642.99         0.71      2526.73 o
   8   12    1         3.88        81.18         3.25 o
   9   12    1       100.40         6.60        92.60 o
  10   12    1        67.90        25.81        19.31 o
 -10   13    1       -25.81        27.14        18.17 o
  -9   13    1       182.79         4.00       310.45 o
  -8   13    1       386.12         2.07       467.34 o
  -7   13    1        43.03        12.82        78.78 o
  -6   13    1        23.23        19.98         3.57 o
  -5   13    1      1730.56         0.50      1518.98 o
  -4   13    1        30.69        15.44         1.41 o
  -3   13    1     11197.87         0.45     11702.59 o
  -2   13    1       110.88         4.93        71.92 o
  -1   13    1      5938.24         0.38      6787.48 o
   0   13    1        33.99        11.29         0.19 o
   1   13    1       854.98         1.08       611.96 o
   2   13    1        50.84         9.55       117.79 o
   3   13    1        28.41        22.85       104.81 o
   4   13    1         6.00        43.16        38.93 o
   5   13    1       179.83         3.72       191.57 o
   6   13    1      1915.81         1.06      1892.24 o
   7   13    1        55.06        15.05        57.78 o
   8   13    1       451.14         2.59       607.62 o
   9   13    1       118.81         5.76       155.72 o
  10   13    1       476.99         3.53       265.74 o
 -10   14    1       180.90         5.48       164.62 o
  -9   14    1        77.09         8.07        94.30 o
  -8   14    1      1033.62         1.14       946.02 o
  -7   14    1      3418.74         0.79      3328.40 o
  -6   14    1      5932.08         0.67      5397.33 o
  -5   14    1       141.13         4.45       203.93 o
  -4   14    1     10136.46         0.52      8941.09 o
  -3   14    1      4158.96         0.55      4048.03 o
  -2   14    1       120.56         4.33       335.72 o
  -1   14    1      1162.81         0.76      1359.03 o
   0   14    1       298.60         2.40       101.25 o
   1   14    1       207.36         4.16        33.64 o
   2   14    1      5644.52         0.64      5932.94 o
   3   14    1     13754.60         0.53     12662.67 o
   4   14    1       294.47         4.49       281.73 o
   5   14    1      4358.64         0.58      4098.50 o
   6   14    1      3561.70         0.72      3358.89 o
   7   14    1         0.79       508.05         6.27 o
   8   14    1       691.16         1.64       754.16 o
   9   14    1       168.74         6.50        95.15 o
  -9   15    1       805.42         1.66       866.67 o
  -8   15    1       959.14         1.21       895.37 o
  -7   15    1      1377.15         1.54      1165.60 o
  -6   15    1      1764.00         0.96      2016.54 o
  -5   15    1     15269.54         0.45     14685.70 o
  -4   15    1      2531.10         0.66      2323.38 o
  -3   15    1      7728.17         0.48      6346.02 o
  -2   15    1      2524.06         0.62      1973.37 o
  -1   15    1      1157.36         0.92      1391.62 o
   0   15    1       332.70         2.56       385.76 o
   1   15    1      5189.76         0.69      5218.07 o
   2   15    1      1229.20         2.31      1048.68 o
   3   15    1      9668.79         0.64      9057.81 o
   4   15    1     23833.18         0.72     21887.31 o
   5   15    1      2608.14         0.69      2548.86 o
   6   15    1      4389.06         0.94      4092.88 o
   7   15    1       134.56         9.99       235.16 o
   8   15    1       121.66         6.00       147.07 o
   9   15    1        40.07        16.73        12.36 o
  -9   16    1         1.54       317.91         6.95 o
  -8   16    1        42.12        19.01       143.89 o
  -7   16    1      1146.50         1.64      1118.09 o
  -6   16    1       221.12         4.58       146.01 o
  -5   16    1       846.23         1.30       704.34 o
  -4   16    1       870.84         1.56       550.54 o
  -3   16    1      1452.37         1.02      1071.57 o
  -2   16    1      3094.70         0.62      2826.68 o
  -1   16    1      2257.20         1.30      2509.09 o
   0   16    1      8121.61         0.67      7807.83 o
   1   16    1      9395.42         0.62      8693.54 o
   2   16    1      4483.64         1.06      4132.33 o
   3   16    1      3188.86         1.10      2400.25 o
   4   16    1      4422.25         1.30      3843.79 o
   5   16    1      1312.61         1.00      1330.03 o
   6   16    1      1032.98         1.59      1165.60 o
   7   16    1      2067.52         1.08      1942.26 o
   8   16    1        31.14        22.00         3.41 o
   9   16    1        37.70        32.04        51.93 o
  -9   17    1        59.44        11.70         1.74 o
  -8   17    1       -33.52        34.11         0.23 o
  -7   17    1        -0.62       786.80        12.67 o
  -6   17    1       849.14         2.37       975.99 o
  -5   17    1       819.68         1.23       773.59 o
  -4   17    1       512.12         2.02       439.28 o
  -3   17    1       111.94         6.30        83.53 o
  -2   17    1      4171.87         0.64      3948.01 o
  -1   17    1      1329.33         1.12      1023.22 o
   0   17    1      1311.89         1.39      1454.61 o
   1   17    1       559.32         2.13       565.07 o
   2   17    1       778.97         3.03       874.45 o
   3   17    1       119.03        10.11        31.63 o
   4   17    1       312.23         5.71       345.45 o
   5   17    1       160.53         5.15       153.53 o
   6   17    1       -22.94        27.98         4.45 o
   7   17    1       102.01        11.09       121.63 o
   8   17    1        67.40        19.71        94.30 o
  -8   18    1         3.65       221.71        12.36 o
  -7   18    1        24.50        42.51         0.33 o
  -6   18    1       278.22         3.50       404.98 o
  -5   18    1       188.51         6.00       274.40 o
  -4   18    1        44.09        15.05        21.29 o
  -3   18    1      1621.67         1.08      1375.28 o
  -2   18    1       535.92         2.72       428.30 o
  -1   18    1      1827.56         1.06      1595.27 o
   0   18    1      1892.25         1.06      1591.76 o
   1   18    1       759.00         1.93       627.27 o
   2   18    1      2875.10         1.06      2997.38 o
   3   18    1      1332.25         1.77      1080.21 o
   4   18    1      2602.02         1.19      2378.77 o
   5   18    1       769.51         1.56       751.75 o
   6   18    1       265.04         9.49       397.94 o
   7   18    1       -22.28        47.47         0.19 o
   8   18    1        87.24        17.89       127.52 o
  -8   19    1       537.31         4.84       810.69 o
  -7   19    1        36.72        26.83        80.35 o
  -6   19    1       142.32         6.66       148.14 o
  -5   19    1      2283.88         0.98      1996.86 o
  -4   19    1       886.85         1.80       879.66 o
  -3   19    1       319.69         4.58       361.98 o
  -2   19    1      4420.92         0.79      4501.78 o
  -1   19    1       330.88         3.76       202.67 o
   0   19    1       347.45         3.72       372.08 o
   1   19    1       958.52         2.16       843.55 o
   2   19    1       192.38         7.34       189.14 o
   3   19    1      1622.48         1.61      1546.51 o
   4   19    1      1534.29         1.74      1481.54 o
   5   19    1       543.82         3.20       778.49 o
   6   19    1       121.00        12.60       107.53 o
   7   19    1      1363.82         1.74      1378.54 o
  -7   20    1       153.51        12.39       292.15 o
  -6   20    1       316.48         3.61       454.14 o
  -5   20    1       321.13         4.93       335.72 o
  -4   20    1       597.31         2.62       690.41 o
  -3   20    1       561.69         3.03       676.63 o
  -2   20    1       382.59         6.15       301.23 o
  -1   20    1      5397.84         1.14      5129.57 o
   0   20    1      5757.77         0.85      5390.87 o
   1   20    1      2787.84         1.32      2911.41 o
   2   20    1       650.25         3.10       620.69 o
   3   20    1       456.25         3.65       548.48 o
   4   20    1       -20.70        47.61         1.98 o
   5   20    1      1633.78         1.44      1391.62 o
   6   20    1       163.84         9.80       149.21 o
   7   20    1        15.05        59.60         0.19 o
  -6   21    1        41.99        22.94         0.85 o
  -5   21    1       170.82         7.18       283.21 o
  -4   21    1       -18.40        60.22         1.41 o
  -3   21    1       297.56         6.92       307.36 o
  -2   21    1       605.65         2.92       579.79 o
  -1   21    1       558.85         4.67       773.59 o
   0   21    1       417.38         4.80       465.45 o
   1   21    1       141.85         9.06        78.00 o
   2   21    1       167.44         9.61       384.04 o
   3   21    1       244.61         6.60       456.01 o
   4   21    1        56.55        27.46       215.38 o
   5   21    1        50.55        24.40         0.93 o
   6   21    1       320.41         5.57       406.75 o
  -6   22    1        98.01        10.63        10.29 o
  -5   22    1       269.62         6.30       265.74 o
  -4   22    1        15.37        69.72        45.79 o
  -3   22    1       259.53         9.61       241.94 o
  -2   22    1        19.98        45.83         0.03 o
  -1   22    1        46.92        23.62        77.23 o
   0   22    1       786.80         3.42      1257.34 o
   1   22    1        62.57        23.43        68.24 o
   2   22    1        42.90        26.94         2.23 o
   3   22    1       132.25        12.96       305.82 o
   4   22    1        24.11        66.42         0.16 o
   5   22    1       128.14        12.46       277.32 o
  -5   23    1       122.99        12.32         2.23 o
  -4   23    1        76.56        17.47       187.94 o
  -3   23    1        34.81        38.07        24.22 o
  -2   23    1       842.74         4.67      1174.61 o
  -1   23    1       290.70         6.55       620.69 o
   0   23    1        41.73        34.22       224.50 o
   1   23    1       812.25         3.69       785.86 o
   2   23    1       -32.83        42.38         0.56 o
   3   23    1       189.06        11.76       562.98 o
   4   23    1        37.82        35.76        46.98 o
  -3   24    1       208.80         9.55       665.25 o
  -2   24    1         7.45       146.89        17.06 o
  -1   24    1      1563.41         3.24      1738.76 o
   0   24    1       254.72         9.86       390.96 o
   1   24    1        40.45        33.18        97.74 o
   2   24    1        35.05        46.51       157.92 o
   3   24    1       -22.28        59.60         9.46 o
  -1   25    1       162.82        17.64       208.98 o
   0   25    1        37.33        41.73       161.25 o
   1   25    1        50.55        37.58       187.94 o
 -12    0    2       145.93        15.60       153.53 o
 -11    0    2        11.09        92.16        30.17 o
 -10    0    2        91.39        12.82        28.27 o
  -9    0    2       612.56         1.51       560.90 o
  -8    0    2      5244.66         0.52      5205.38 o
  -7    0    2      8699.29         0.42      8579.21 o
  -6    0    2      7044.24         0.26      6823.73 o
  -5    0    2      7189.34         0.22      8538.56 o
  -4    0    2      9904.23         0.19     12037.69 o
  -3    0    2      9265.99         0.15     10816.89 o
  -2    0    2    146803.92         1.49    145728.90 o
  -1    0    2    688169.79        12.18    644299.92 o
   0    0    2       992.88         0.46       688.11 o
   1    0    2    229987.38        10.69    221744.33 o
   2    0    2     36967.75         1.96     35664.73 o
   3    0    2      1434.89         1.66      1238.71 o
   4    0    2     31198.16         0.94     26746.00 o
   5    0    2     19731.82         0.74     20568.68 o
   6    0    2       360.24         2.43       419.25 o
   7    0    2     20813.83         1.08     19230.03 o
   8    0    2        63.20        16.16         1.11 o
   9    0    2        53.14        22.75       140.75 o
  10    0    2       287.30        11.90       356.98 o
  11    0    2       218.45        10.89       240.58 o
 -12    1    2       425.60         4.24       518.04 o
 -11    1    2        50.69        12.89        66.79 o
 -10    1    2       208.22         2.59       271.50 o
  -9    1    2       205.92         3.31       272.95 o
  -8    1    2       534.53         0.77       516.04 o
  -7    1    2      2443.32         0.24      2434.81 o
  -6    1    2      6017.10         0.14      5724.96 o
  -5    1    2       975.94         0.16       441.13 o
  -4    1    2      6507.65         0.08      5932.94 o
  -3    1    2      1956.29         0.06      2336.10 o
  -2    1    2      5148.06         0.06      6151.52 o
  -1    1    2     27822.24         0.19     25890.64 o
   0    1    2    158969.66         1.56    158930.73 o
   1    1    2     13381.86         0.55     14053.68 o
   2    1    2      9478.97         0.32      9082.91 o
   3    1    2     12225.72         0.25      9808.76 o
   4    1    2       155.50         1.93         1.11 o
   5    1    2      1126.94         0.53      1088.89 o
   6    1    2     15415.71         0.35     16349.03 o
   7    1    2      3947.61         0.48      3602.53 o
   8    1    2      4853.91         0.62      4954.86 o
   9    1    2      3004.14         0.85      2836.03 o
  10    1    2       -20.16        28.30         6.72 o
  11    1    2        26.63        46.38        37.30 o
 -12    2    2       155.75         9.24       201.42 o
 -11    2    2        11.36        39.19         4.09 o
 -10    2    2       105.47         4.84       104.81 o
  -9    2    2        12.82        16.97        22.94 o
  -8    2    2      4426.24         0.28      4257.54 o
  -7    2    2      2044.85         0.27      1831.57 o
  -6    2    2      2664.62         0.30      3065.12 o
  -5    2    2      5324.62         0.17      5592.75 o
  -4    2    2     16985.91         0.16     17225.69 o
  -3    2    2      4826.08         0.08      6465.59 o
  -2    2    2       265.69         0.38       329.31 o
  -1    2    2      3048.14         0.07      3379.29 o
   0    2    2    102803.60         0.66    105923.12 o
   1    2    2     14356.83         0.36     13374.51 o
   2    2    2     43006.46         0.58     42630.16 o
   3    2    2      6691.24         0.20      7699.49 o
   4    2    2      8019.20         0.24      7401.70 o
   5    2    2       477.86         0.72       375.48 o
   6    2    2       261.79         1.28       261.46 o
   7    2    2       208.51         2.86        93.44 o
   8    2    2       696.96         1.17       713.70 o
   9    2    2       109.83         8.24       127.52 o
  10    2    2        -9.61        58.68         0.28 o
  11    2    2       242.74         4.97       174.92 o
 -12    3    2       921.12         2.34       526.07 o
 -11    3    2        49.70        10.96         3.09 o
 -10    3    2        56.40         9.00         0.01 o
  -9    3    2        63.20         6.05        61.86 o
  -8    3    2      4740.32         0.42      3986.76 o
  -7    3    2       902.40         0.45       790.80 o
  -6    3    2       159.01         1.72        45.19 o
  -5    3    2     11310.32         0.18     11922.27 o
  -4    3    2      3945.10         0.09      5481.58 o
  -3    3    2     31980.17         0.18     35797.62 o
  -2    3    2      4900.00         0.05      5825.13 o
  -1    3    2    284451.56         2.53    293230.71 o
   0    3    2      2156.67         0.13      2116.41 o
   1    3    2       671.33         0.61       645.00 o
   2    3    2     35887.51         0.62     38645.42 o
   3    3    2     26338.04         0.35     24166.94 o
   4    3    2     27208.50         0.46     24896.42 o
   5    3    2      9242.90         0.32      8644.45 o
   6    3    2      1892.25         0.52      2148.87 o
   7    3    2      4705.96         0.37      4758.89 o
   8    3    2      3140.48         0.56      2916.15 o
   9    3    2      1938.64         1.06      1884.60 o
  10    3    2        77.62        11.56        26.88 o
  11    3    2       -45.29        15.60        51.93 o
 -12    4    2       102.41         5.90        80.35 o
 -11    4    2       157.75         4.24       255.80 o
 -10    4    2         3.06        56.10         0.33 o
  -9    4    2       303.46         1.39       380.60 o
  -8    4    2      1100.25         0.48      1198.83 o
  -7    4    2     19594.40         0.24     18160.74 o
  -6    4    2      3892.51         0.17      3698.10 o
  -5    4    2      5418.43         0.13      6451.47 o
  -4    4    2     20664.06         0.17     21242.08 o
  -3    4    2      4860.88         0.10      4850.26 o
  -2    4    2        57.61         0.50       120.67 o
  -1    4    2    415122.49         4.08    439685.46 o
   0    4    2     17009.38         0.28     16984.33 o
   1    4    2    169167.69         1.93    161498.49 o
   2    4    2      1628.12         0.48      1401.47 o
   3    4    2     13130.87         0.42     12583.68 o
   4    4    2      2228.78         0.27      1495.10 o
   5    4    2       636.55         0.81       609.79 o
   6    4    2        -9.06        22.47        27.34 o
   7    4    2      8832.24         0.44      8153.23 o
   8    4    2      1255.99         1.00       995.30 o
   9    4    2        -1.69       128.60         5.63 o
  10    4    2       795.80         1.35       607.62 o
  11    4    2       194.32         5.02       274.40 o
 -12    5    2       707.03         1.85       516.04 o
 -11    5    2       223.20         3.65       437.44 o
 -10    5    2        24.80        18.49        19.69 o
  -9    5    2      2735.29         0.34      2624.84 o
  -8    5    2      1454.66         0.37      1235.62 o
  -7    5    2       174.77         1.42       137.63 o
  -6    5    2     12503.71         0.20     11447.32 o
  -5    5    2     20311.95         0.20     20732.85 o
  -4    5    2      6917.25         0.12      5865.44 o
  -3    5    2      2216.53         0.07      2715.66 o
  -2    5    2      1757.29         0.11      1827.81 o
  -1    5    2       414.12         0.38       244.68 o
   0    5    2      3967.74         0.19      4698.46 o
   1    5    2    110456.52         1.28    107761.48 o
   2    5    2     20543.49         0.29     19462.27 o
   3    5    2      6234.68         0.19      7228.83 o
   4    5    2     35058.82         0.50     32819.56 o
   5    5    2        19.36        25.20        36.77 o
   6    5    2      8146.87         0.30      7622.58 o
   7    5    2      4579.23         0.34      4844.14 o
   8    5    2       161.04         2.79       260.04 o
   9    5    2      1713.96         0.71      1529.28 o
  10    5    2       270.60         2.79       293.65 o
  11    5    2        19.62        47.47        66.08 o
 -12    6    2       224.10        14.90        64.66 o
 -11    6    2        -9.73        30.47        13.62 o
 -10    6    2       112.36         4.16       225.82 o
  -9    6    2       211.70         2.04       116.84 o
  -8    6    2       891.02         0.52      1040.16 o
  -7    6    2      7430.44         0.22      6845.52 o
  -6    6    2         6.00        12.74        83.53 o
  -5    6    2      3140.48         0.18      3252.79 o
  -4    6    2      2130.75         0.25      2638.37 o
  -3    6    2       255.04         0.37       206.44 o
  -2    6    2      1222.90         0.16       877.05 o
  -1    6    2        90.25         1.35         8.93 o
   0    6    2     77762.90         0.90     77017.66 o
   1    6    2      3953.89         0.34      3854.70 o
   2    6    2     25462.58         0.42     28084.55 o
   3    6    2     15028.31         0.28     17225.69 o
   4    6    2      1513.21         0.26      1381.81 o
   5    6    2        40.58         3.88        28.74 o
   6    6    2       869.07         1.23       681.21 o
   7    6    2      2301.12         1.02      2202.16 o
   8    6    2       368.26         3.24       361.98 o
   9    6    2        -2.82       161.04         0.77 o
  10    6    2        -7.08        92.93        29.69 o
  11    6    2        31.70        41.86        93.44 o
 -11    7    2        -9.24        46.92         0.12 o
 -10    7    2       211.12         3.61       340.57 o
  -9    7    2       132.71         2.59       205.18 o
  -8    7    2        13.91        11.90         0.16 o
  -7    7    2       175.30         1.54       125.54 o
  -6    7    2       142.09         1.17       120.67 o
  -5    7    2      6860.81         0.16      7326.29 o
  -4    7    2     29666.62         0.45     30474.96 o
  -3    7    2     10516.50         0.19      9730.58 o
  -2    7    2       525.78         0.35       173.76 o
  -1    7    2     32166.42         0.42     31792.90 o
   0    7    2      3185.47         0.24      3138.53 o
   1    7    2     21485.70         0.38     17795.48 o
   2    7    2     34503.06         0.53     36097.53 o
   3    7    2      2731.11         0.19      2930.40 o
   4    7    2     15936.54         0.36     18220.01 o
   5    7    2      1489.96         0.41      1498.50 o
   6    7    2      2069.34         0.77      1857.99 o
   7    7    2       325.80         3.17       258.62 o
   8    7    2        61.62        10.63        10.29 o
   9    7    2       580.33         2.13       415.66 o
  10    7    2       128.82         8.53       110.28 o
 -11    8    2      1299.60         0.77      1165.60 o
 -10    8    2       102.41         5.81        94.30 o
  -9    8    2      1291.68         0.72      1138.75 o
  -8    8    2      1417.52         0.40      1619.93 o
  -7    8    2      1735.56         0.35      1248.01 o
  -6    8    2      1750.59         0.34      1749.77 o
  -5    8    2     22242.74         0.36     21692.72 o
  -4    8    2       508.95         0.66       546.42 o
  -3    8    2        49.84         2.04         5.63 o
  -2    8    2        57.46         4.16        78.78 o
  -1    8    2      7506.49         0.23      8401.07 o
   0    8    2       165.89         2.25       121.63 o
   1    8    2     20391.84         0.40     23637.09 o
   2    8    2     27832.25         0.55     27149.92 o
   3    8    2      3226.24         0.24      3623.66 o
   4    8    2     23777.64         0.49     21434.63 o
   5    8    2      6599.94         0.37      7176.62 o
   6    8    2       363.66         1.59       454.14 o
   7    8    2       722.53         3.61       616.32 o
   8    8    2      1179.92         1.61      1074.44 o
   9    8    2        72.25        13.47        58.45 o
  10    8    2       863.18         2.16       681.21 o
 -11    9    2        74.65         7.13       109.36 o
 -10    9    2         7.84        31.47        27.80 o
  -9    9    2      3425.76         0.36      3104.16 o
  -8    9    2        42.51         6.76        27.80 o
  -7    9    2      1586.43         0.58      1454.61 o
  -6    9    2      8125.22         0.24      7176.62 o
  -5    9    2     16752.12         0.41     16281.68 o
  -4    9    2      4432.90         0.19      4200.39 o
  -3    9    2     33051.24         0.52     31153.71 o
  -2    9    2       340.40         1.49       166.88 o
  -1    9    2     21635.47         0.44     22621.42 o
   0    9    2      3387.24         0.29      5288.13 o
   1    9    2     24796.80         0.48     25933.08 o
   2    9    2      9469.24         0.42      8677.16 o
   3    9    2      4985.77         0.22      4961.04 o
   4    9    2      9737.74         0.35      9678.64 o
   5    9    2      1254.58         0.48       989.77 o
   6    9    2       810.54         0.96      1040.16 o
   7    9    2        27.88        10.11         2.64 o
   8    9    2       374.04         3.61       413.87 o
   9    9    2       220.52         6.55       270.05 o
  10    9    2       716.63         3.92       638.32 o
 -11   10    2        88.92        16.89        34.15 o
 -10   10    2       845.65         1.17       882.27 o
  -9   10    2        23.43        11.76        14.95 o
  -8   10    2      9434.24         0.40      8750.99 o
  -7   10    2        83.36         4.71        81.93 o
  -6   10    2      1383.10         0.81      1051.52 o
  -5   10    2        57.30         4.24        83.53 o
  -4   10    2        79.39         2.43         7.18 o
  -3   10    2     12356.55         0.29     13517.17 o
  -2   10    2      4647.15         0.30      5638.85 o
  -1   10    2      2729.02         0.34      2571.09 o
   0   10    2      2571.50         0.36      2638.37 o
   1   10    2     13080.50         0.37     12134.30 o
   2   10    2       811.11         0.83      1162.60 o
   3   10    2      2355.16         0.74      2580.01 o
   4   10    2      4426.24         0.32      3389.52 o
   5   10    2      1990.94         0.44      2024.45 o
   6   10    2       576.00         2.07       702.01 o
   7   10    2      2851.56         0.72      2665.52 o
   8   10    2        80.46        13.91        90.91 o
   9   10    2       504.00         2.89       444.82 o
  10   10    2       250.27         5.71       154.62 o
 -11   11    2       -71.06        29.48        30.65 o
 -10   11    2        35.16        12.04        62.55 o
  -9   11    2       340.03         1.93       387.49 o
  -8   11    2       977.81         1.00       660.72 o
  -7   11    2       381.03         1.90       353.67 o
  -6   11    2       146.17         3.42       195.24 o
  -5   11    2      1483.02         0.36      1362.27 o
  -4   11    2       861.42         0.56       581.90 o
  -3   11    2      2242.02         0.34      1911.40 o
  -2   11    2      4338.86         0.34      5275.36 o
  -1   11    2     69632.65         1.04     68442.16 o
   0   11    2       101.00         5.38       114.00 o
   1   11    2     33229.64         0.62     28099.28 o
   2   11    2       369.79         1.61       433.77 o
   3   11    2       876.75         1.04       813.20 o
   4   11    2       511.21         0.92       304.29 o
   5   11    2      2249.60         0.48      2132.61 o
   6   11    2      2799.47         0.76      2803.37 o
   7   11    2       941.26         0.86       813.20 o
   8   11    2        37.58        10.89        83.53 o
   9   11    2        39.94        31.58        35.71 o
  10   11    2       579.85         4.41       504.14 o
 -10   12    2       224.40         3.13       321.39 o
  -9   12    2       642.62         1.06       484.60 o
  -8   12    2       274.23         2.34       431.94 o
  -7   12    2       447.75         0.92       620.69 o
  -6   12    2      2253.40         0.59      2177.48 o
  -5   12    2      2735.29         0.46      2434.81 o
  -4   12    2        79.92         3.17        66.79 o
  -3   12    2      2578.61         0.36      2831.36 o
  -2   12    2      6624.33         0.34      5845.27 o
  -1   12    2      1848.14         0.50      2495.90 o
   0   12    2      6987.29         0.37      6903.81 o
   1   12    2     12089.00         0.50     12851.25 o
   2   12    2     18452.51         0.61     17318.08 o
   3   12    2       225.30         3.10       105.72 o
   4   12    2     12721.58         0.38     11683.59 o
   5   12    2       152.52         3.46       155.72 o
   6   12    2        28.84        11.70        63.95 o
   7   12    2       135.02         3.88       208.98 o
   8   12    2        41.86        10.30         4.26 o
   9   12    2       -13.84        54.76        91.75 o
 -10   13    2       326.16         8.94       212.81 o
  -9   13    2      1222.90         0.83       973.25 o
  -8   13    2        44.76        13.03        11.45 o
  -7   13    2       177.16         3.42       296.67 o
  -6   13    2      1562.62         0.72      1333.24 o
  -5   13    2      1228.50         0.50      1080.21 o
  -4   13    2        15.44        18.32        88.42 o
  -3   13    2     17974.76         0.49     16147.40 o
  -2   13    2      2422.61         0.56      2052.22 o
  -1   13    2     20149.80         0.52     19993.01 o
   0   13    2      8772.20         0.46      9412.48 o
   1   13    2      4231.50         0.48      4992.04 o
   2   13    2      4568.41         0.50      3503.01 o
   3   13    2     11425.47         0.58     10508.37 o
   4   13    2      2231.62         0.61      2120.45 o
   5   13    2      2097.64         0.94      1888.42 o
   6   13    2       554.13         1.49       444.82 o
   7   13    2      1959.83         1.10      2116.41 o
   8   13    2       130.87         6.50       143.89 o
   9   13    2       219.04         9.30       327.72 o
 -10   14    2      1596.80         2.72      1648.35 o
  -9   14    2        76.56         5.90       200.18 o
  -8   14    2      4777.57         0.41      4626.45 o
  -7   14    2        42.51        14.36        82.73 o
  -6   14    2       111.72         7.29        91.75 o
  -5   14    2        73.62         6.30        11.45 o
  -4   14    2      4891.60         0.41      4378.81 o
  -3   14    2      1302.49         0.74      1375.28 o
  -2   14    2      8532.22         0.46      8105.69 o
  -1   14    2       646.18         1.30       546.42 o
   0   14    2      1382.35         0.88      1020.41 o
   1   14    2       317.55         2.34       338.95 o
   2   14    2      7096.38         0.52      7288.73 o
   3   14    2        28.73        20.52       111.21 o
   4   14    2       365.19         1.72       318.24 o
   5   14    2      4266.70         0.55      3914.95 o
   6   14    2       603.68         2.28       584.03 o
   7   14    2        33.18        13.69        50.67 o
   8   14    2       170.04         4.12       305.82 o
   9   14    2       102.01        19.54       181.96 o
 -10   15    2       156.50        12.39       155.72 o
  -9   15    2        23.23        23.23         9.19 o
  -8   15    2        13.99        26.42        17.06 o
  -7   15    2        64.32        13.99       134.56 o
  -6   15    2      1028.48         1.14       992.53 o
  -5   15    2       561.69         1.39       377.18 o
  -4   15    2      2948.49         0.52      2439.15 o
  -3   15    2       -35.40        12.82        17.06 o
  -2   15    2      2776.24         0.61      3247.78 o
  -1   15    2      1837.84         0.72      1207.98 o
   0   15    2        25.91        21.81        34.67 o
   1   15    2       197.96         3.84       236.51 o
   2   15    2       736.58         1.64       603.29 o
   3   15    2      1402.50         1.42      1434.57 o
   4   15    2       484.88         1.61       536.20 o
   5   15    2      3450.39         1.10      3586.72 o
   6   15    2        20.25        21.81        17.06 o
   7   15    2       104.65         7.67       187.94 o
   8   15    2        14.36        68.89        56.45 o
   9   15    2        97.22        16.97         7.42 o
  -9   16    2        30.36        15.21        59.13 o
  -8   16    2        55.65        12.25        20.48 o
  -7   16    2       181.44         4.88       289.15 o
  -6   16    2       790.73         1.10       704.34 o
  -5   16    2      2830.24         0.61      2495.90 o
  -4   16    2      5050.94         0.61      4478.22 o
  -3   16    2      1108.22         0.98      1138.75 o
  -2   16    2      2724.84         0.71      2169.29 o
  -1   16    2     10966.28         0.59     11083.57 o
   0   16    2       989.10         1.25       773.59 o
   1   16    2      8952.94         0.58      8595.50 o
   2   16    2       140.19         7.29        74.93 o
   3   16    2        89.68         9.99        79.56 o
   4   16    2        52.27        19.10         1.51 o
   5   16    2       930.25         1.30       919.19 o
   6   16    2       529.46         4.16       656.21 o
   7   16    2        -8.47        58.52        29.69 o
   8   16    2        72.42        22.28        72.66 o
  -9   17    2       305.55         9.80       498.23 o
  -8   17    2        26.42        24.11        60.49 o
  -7   17    2         1.85       383.77         3.41 o
  -6   17    2        49.70         9.06       126.53 o
  -5   17    2        32.83        13.62        77.23 o
  -4   17    2       203.35         3.50       179.60 o
  -3   17    2      1143.12         1.35       892.74 o
  -2   17    2       151.29         5.90        49.42 o
  -1   17    2      7567.26         0.58      6874.64 o
   0   17    2       729.54         1.74       647.24 o
   1   17    2      3108.06         0.83      3094.38 o
   2   17    2       123.88         8.94       141.79 o
   3   17    2      7487.44         0.81      7191.52 o
   4   17    2      2033.11         1.28      1684.22 o
   5   17    2      3011.81         1.10      2660.98 o
   6   17    2      1215.22         1.66      1126.92 o
   7   17    2       259.53         5.95       358.64 o
   8   17    2       109.62        20.25       102.13 o
  -8   18    2        49.56        16.65       178.42 o
  -7   18    2       224.10         5.43       554.67 o
  -6   18    2       247.43         2.96       215.38 o
  -5   18    2       882.09         1.49       898.00 o
  -4   18    2      1159.40         1.35      1165.60 o
  -3   18    2        16.97        31.25         9.19 o
  -2   18    2       351.94         3.57       329.31 o
  -1   18    2       708.09         2.28       385.76 o
   0   18    2      3637.30         0.81      3282.93 o
   1   18    2       466.13         2.89       431.94 o
   2   18    2      5541.31         0.88      5167.41 o
   3   18    2       999.19         2.34      1147.66 o
   4   18    2      1788.44         1.69      1965.57 o
   5   18    2       154.26         7.45       302.76 o
   6   18    2      1282.36         1.39      1097.61 o
   7   18    2       285.27        12.96       394.44 o
  -8   19    2        36.12        23.23       100.36 o
  -7   19    2       197.68         7.51       232.47 o
  -6   19    2        70.73         8.94        55.14 o
  -5   19    2       929.03         1.35      1291.85 o
  -4   19    2       924.16         2.02       636.11 o
  -3   19    2      1494.60         1.72      1326.83 o
  -2   19    2       668.74         2.16       627.27 o
  -1   19    2      1463.83         1.32       913.87 o
   0   19    2       668.22         2.92       662.98 o
   1   19    2      5728.98         0.92      5358.66 o
   2   19    2       351.94         5.02       284.69 o
   3   19    2       167.44         8.76       103.92 o
   4   19    2       790.17         2.62       900.63 o
   5   19    2       410.06         3.17       937.93 o
   6   19    2        86.12        16.48        84.33 o
   7   19    2        10.76       156.25         0.12 o
  -7   20    2        44.09        29.92        80.35 o
  -6   20    2       270.93         4.37       228.47 o
  -5   20    2       245.55         3.80       164.62 o
  -4   20    2      1142.44         1.59      1088.89 o
  -3   20    2       130.42        15.68       149.21 o
  -2   20    2      1688.39         1.66      1457.96 o
  -1   20    2      1321.32         1.82      1282.39 o
   0   20    2      2587.76         1.66      2048.24 o
   1   20    2       249.64         7.95       286.17 o
   2   20    2        77.09        16.97        53.84 o
   3   20    2        91.39        13.47        12.36 o
   4   20    2       164.35         9.49       367.01 o
   5   20    2        96.24         8.94       127.52 o
   6   20    2        31.47        44.09         0.23 o
  -6   21    2       293.09         4.12       308.91 o
  -5   21    2        27.98        31.14        31.14 o
  -4   21    2      1395.02         1.72      1498.50 o
  -3   21    2       181.98         6.60       219.26 o
  -2   21    2        40.45        22.00        44.61 o
  -1   21    2       176.89         8.47       114.94 o
   0   21    2      2374.61         1.46      1961.68 o
   1   21    2        42.77        34.46         0.85 o
   2   21    2       394.82         5.38       448.54 o
   3   21    2       172.40         9.06       200.18 o
   4   21    2       114.70        13.91       280.26 o
   5   21    2        74.82        12.25       100.36 o
  -6   22    2       778.41         3.17       866.67 o
  -5   22    2       642.12         2.59       603.29 o
  -4   22    2        23.14        56.55        10.29 o
  -3   22    2        38.44        25.20       105.72 o
  -2   22    2        91.20        21.34        90.08 o
  -1   22    2        85.38        14.75       148.14 o
   0   22    2       -10.96        84.64         3.41 o
   1   22    2       118.81        17.22         0.77 o
   2   22    2      1671.17         2.22      1424.60 o
   3   22    2       123.88        13.03       109.36 o
   4   22    2       291.73         7.73       645.00 o
   5   22    2       -47.61        19.80         0.49 o
  -5   23    2        59.44        16.48        41.72 o
  -4   23    2       103.23        16.48        18.92 o
  -3   23    2       175.83         9.86       512.06 o
  -2   23    2       217.56         7.78       467.34 o
  -1   23    2       -19.45        63.68         5.63 o
   0   23    2       101.00        17.72        61.17 o
   1   23    2       232.56         9.80       355.32 o
   2   23    2        37.45        35.76        34.67 o
   3   23    2        26.32        50.13        75.69 o
   4   23    2        55.35        42.25        93.44 o
  -3   24    2       101.20        18.58        71.92 o
  -2   24    2       -19.18        65.93         4.45 o
  -1   24    2        36.00        42.38        18.92 o
   0   24    2        46.65        30.58        37.84 o
   1   24    2        61.62        25.81        18.17 o
   2   24    2       250.91        10.37       603.29 o
 -12    1    3        30.25        21.16         0.09 o
 -11    1    3        -3.31       113.00        66.79 o
 -10    1    3        12.96        18.75         0.77 o
  -9    1    3      3104.72         0.31      3466.70 o
  -8    1    3         2.25        41.22         4.45 o
  -7    1    3     10150.56         0.18      9644.09 o
  -6    1    3     24677.27         0.22     23758.84 o
  -5    1    3      8379.57         0.10      9293.50 o
  -4    1    3      9860.49         0.09     11645.62 o
  -3    1    3      1489.96         0.04      1323.63 o
  -2    1    3      2848.36         0.08      2743.21 o
  -1    1    3    125528.49         0.92    125173.85 o
   0    1    3      4908.40         0.26      4758.89 o
   1    1    3        -4.20       300.68       136.61 o
   2    1    3      6188.97         0.55      6395.12 o
   3    1    3       597.80         1.28       737.37 o
   4    1    3      1029.77         0.37      1362.27 o
   5    1    3      6580.45         0.26      7028.50 o
   6    1    3       517.11         1.14       596.84 o
   7    1    3      2906.29         0.53      2724.83 o
   8    1    3       324.36         2.02       367.01 o
   9    1    3       571.69         1.64       649.47 o
  10    1    3        24.21        39.31        10.86 o
 -12    2    3        45.56        16.08       114.00 o
 -11    2    3        30.25        12.32        57.78 o
 -10    2    3       -14.21        20.52         4.64 o
  -9    2    3       874.38         0.64       927.20 o
  -8    2    3      1864.51         0.36      1854.21 o
  -7    2    3       152.03         1.61       166.88 o
  -6    2    3     46199.20         0.40     44297.28 o
  -5    2    3     18362.96         0.19     19388.78 o
  -4    2    3       100.20         1.51        35.19 o
  -3    2    3         1.49        38.81       102.13 o
  -2    2    3     93954.51         0.56     89300.03 o
  -1    2    3      1984.70         0.12      1899.89 o
   0    2    3       272.58         0.28       220.57 o
   1    2    3     13314.85         0.20     13619.53 o
   2    2    3       645.67         1.17       473.06 o
   3    2    3     27492.96         0.40     29049.97 o
   4    2    3      2621.44         0.24      3338.55 o
   5    2    3      2367.80         0.31      2068.17 o
   6    2    3       196.00         1.46       229.80 o
   7    2    3     26347.78         0.66     28084.55 o
   8    2    3      1726.40         0.74      1749.77 o
   9    2    3       957.28         1.17      1269.84 o
  10    2    3       249.32         5.15       390.96 o
 -12    3    3      1040.71         1.90       898.00 o
 -11    3    3        30.03        11.29       107.53 o
 -10    3    3       934.52         0.56      1000.85 o
  -9    3    3       -14.29        14.82         0.70 o
  -8    3    3      5613.01         0.27      5625.66 o
  -7    3    3      1089.00         0.28      1034.49 o
  -6    3    3     25552.02         0.34     25412.10 o
  -5    3    3      2876.18         0.06      3549.98 o
  -4    3    3       306.95         0.77       143.89 o
  -3    3    3      6502.81         0.16      7094.97 o
  -2    3    3      1195.78         0.16      1454.61 o
  -1    3    3       354.95         0.35       327.72 o
   0    3    3         0.66        36.24         0.63 o
   1    3    3     23237.95         0.48     23745.30 o
   2    3    3      4093.44         0.48      4361.38 o
   3    3    3     22227.83         0.26     24098.68 o
   4    3    3         0.26       245.24        25.98 o
   5    3    3     20064.72         0.46     20442.84 o
   6    3    3      1929.84         0.71      1820.31 o
   7    3    3        94.09         3.65        51.93 o
   8    3    3      2943.06         0.72      3094.38 o
   9    3    3        37.82        12.74        13.62 o
  10    3    3         8.29        50.84        44.02 o
 -12    4    3        69.22        18.58       139.70 o
 -11    4    3        38.56         8.01        13.62 o
 -10    4    3       132.02         2.37       114.00 o
  -9    4    3       612.56         0.48       756.58 o
  -8    4    3       704.90         0.35       766.28 o
  -7    4    3      5895.17         0.18      5638.85 o
  -6    4    3     23543.83         0.23     24550.98 o
  -5    4    3     24922.94         0.38     23502.17 o
  -4    4    3     34295.34         0.50     35218.04 o
  -3    4    3     23768.39         0.38     22793.57 o
  -2    4    3      4509.12         0.10      4905.49 o
  -1    4    3     42102.94         0.38     42521.36 o
   0    4    3     43438.90         0.40     40693.09 o
   1    4    3      6076.20         0.31      6283.17 o
   2    4    3     23314.24         0.61     27353.02 o
   3    4    3     76778.87         1.51     71745.72 o
   4    4    3      9820.81         0.42      9992.38 o
   5    4    3      6678.16         0.32      6600.55 o
   6    4    3      1175.12         0.41      1207.98 o
   7    4    3       184.96         1.90       119.70 o
   8    4    3       287.98         1.93       424.67 o
   9    4    3       133.86         7.67        78.00 o
  10    4    3        59.44        18.40        60.49 o
 -12    5    3       -43.69        28.41         0.02 o
 -11    5    3        16.16        21.25         6.49 o
 -10    5    3        46.10         5.76        37.84 o
  -9    5    3       603.68         0.76       660.72 o
  -8    5    3      1849.00         0.23      2353.12 o
  -7    5    3      7779.24         0.16      7341.34 o
  -6    5    3      5780.56         0.12      5256.23 o
  -5    5    3     15225.09         0.41     17179.58 o
  -4    5    3     11174.60         0.41     12603.40 o
  -3    5    3      2989.90         0.05      3267.84 o
  -2    5    3     31516.90         0.29     33604.29 o
  -1    5    3        25.81         2.69        75.69 o
   0    5    3      2104.97         0.20      2210.41 o
   1    5    3     38655.49         0.37     42993.82 o
   2    5    3     16690.06         0.48     17306.52 o
   3    5    3     32706.72         0.77     32628.79 o
   4    5    3      7917.44         0.42      8538.56 o
   5    5    3      8606.27         0.53      8034.64 o
   6    5    3       525.78         2.72       522.05 o
   7    5    3        -5.81        78.50        15.64 o
   8    5    3       -35.52        21.62         5.02 o
   9    5    3       105.47         8.24       224.50 o
  10    5    3        72.76        16.40       118.74 o
 -12    6    3       101.81        12.46        15.99 o
 -11    6    3       649.23         2.56       788.33 o
 -10    6    3        41.60         6.55        45.19 o
  -9    6    3       691.69         0.59       609.79 o
  -8    6    3     24357.84         0.34     22886.54 o
  -7    6    3      3848.96         0.15      3997.86 o
  -6    6    3      6972.25         0.13      6269.25 o
  -5    6    3     14537.12         0.14     14357.42 o
  -4    6    3       177.42         0.10        86.77 o
  -3    6    3       140.90         0.30       186.74 o
  -2    6    3       116.64         0.79       208.98 o
  -1    6    3     27669.00         0.31     27483.98 o
   0    6    3       569.30         0.41       756.58 o
   1    6    3      1130.30         0.14      1447.91 o
   2    6    3      1344.69         1.21      1942.26 o
   3    6    3      9725.90         0.52     10753.01 o
   4    6    3      4932.25         0.64      4484.11 o
   5    6    3     13572.25         0.66     13784.12 o
   6    6    3      7057.68         0.67      6388.10 o
   7    6    3     15428.12         0.79     13970.46 o
   8    6    3       793.55         1.90       805.70 o
   9    6    3       597.80         3.84       486.53 o
  10    6    3        29.27        52.56        20.09 o
 -11    7    3        37.45        29.38        54.49 o
 -10    7    3      2243.92         0.35      2331.85 o
  -9    7    3       454.54         0.76       607.62 o
  -8    7    3      2221.24         0.26      2231.12 o
  -7    7    3       882.68         0.24       598.99 o
  -6    7    3     22055.22         0.25     20821.52 o
  -5    7    3       510.31         0.21       372.08 o
  -4    7    3      5616.00         0.18      6493.89 o
  -3    7    3     26059.64         0.25     27659.09 o
  -2    7    3     75674.51         0.72     75899.89 o
  -1    7    3     45458.50         0.62     47996.62 o
   0    7    3       200.79         1.56        44.02 o
   1    7    3       200.22         1.99       305.82 o
   2    7    3     19507.71         0.26     19011.31 o
   3    7    3     18741.61         0.79     17480.36 o
   4    7    3      3504.64         0.71      3069.98 o
   5    7    3     28964.64         0.72     27236.87 o
   6    7    3       295.50         3.61       173.76 o
   7    7    3       348.57         4.04       377.18 o
   8    7    3      2221.24         1.14      1846.65 o
   9    7    3        43.30        19.01        22.94 o
  10    7    3       149.57         8.53        64.66 o
 -11    8    3       207.36         7.18       127.52 o
 -10    8    3       167.70         2.07       154.62 o
  -9    8    3       701.19         0.50       653.96 o
  -8    8    3       930.86         0.30       732.60 o
  -7    8    3       644.14         0.34       605.46 o
  -6    8    3        92.93         0.92       114.00 o
  -5    8    3      2620.42         0.18      2400.25 o
  -4    8    3     11881.00         0.18     10689.32 o
  -3    8    3      4923.83         0.14      5946.48 o
  -2    8    3      5873.69         0.28      6165.31 o
  -1    8    3       358.72         1.12       148.14 o
   0    8    3     62990.96         0.88     62375.52 o
   1    8    3      4104.96         0.34      4844.14 o
   2    8    3      9066.85         0.37     11176.28 o
   3    8    3       103.02         0.69        77.23 o
   4    8    3        71.23        12.39        87.59 o
   5    8    3       115.99        11.42       126.53 o
   6    8    3       -11.29        59.14        35.19 o
   7    8    3        70.06        26.42        12.05 o
   8    8    3       -54.61        24.70        15.99 o
   9    8    3        30.47        36.24        37.30 o
  10    8    3       277.56         6.20       277.32 o
 -11    9    3        75.69        23.43        28.74 o
 -10    9    3        47.75         6.00        26.43 o
  -9    9    3        41.47         4.88        61.86 o
  -8    9    3      1286.66         0.48      1336.45 o
  -7    9    3      2874.03         0.21      2817.34 o
  -6    9    3       123.21         0.94        46.38 o
  -5    9    3       374.42         0.88       220.57 o
  -4    9    3       330.51         0.46       240.58 o
  -3    9    3      4841.38         0.19      5865.44 o
  -2    9    3     75971.90         0.98     74646.17 o
  -1    9    3     69405.90         0.98     66615.29 o
   0    9    3        19.98        11.49        10.01 o
   1    9    3     11199.99         0.36     12066.63 o
   2    9    3       396.01         1.82       270.05 o
   3    9    3      8429.08         0.23      8841.66 o
   4    9    3       326.52         0.58       373.78 o
   5    9    3      3643.33         1.00      3655.47 o
   6    9    3      2519.04         1.37      2268.64 o
   7    9    3        29.70        28.20        26.88 o
   8    9    3        59.75        21.53        17.42 o
   9    9    3       106.92        11.22        57.12 o
  10    9    3       122.54        10.89        11.75 o
 -11   10    3       527.62         4.04       697.36 o
 -10   10    3       117.94        10.11        93.44 o
  -9   10    3      2391.21         0.35      2277.01 o
  -8   10    3      5212.84         0.31      4905.49 o
  -7   10    3       584.67         0.40       514.05 o
  -6   10    3      1295.28         0.27      1121.03 o
  -5   10    3       389.67         1.04       540.28 o
  -4   10    3      6148.13         0.21      6708.07 o
  -3   10    3      1844.70         0.28      1753.44 o
  -2   10    3      2213.70         0.36      2327.61 o
  -1   10    3     44478.81         0.69     45770.50 o
   0   10    3      1077.15         0.71       318.24 o
   1   10    3      4044.96         0.40      5048.08 o
   2   10    3      1557.09         0.69      1045.83 o
   3   10    3      3110.29         0.21      3544.74 o
   4   10    3      5046.68         0.29      4189.01 o
   5   10    3      9181.47         0.38      8579.21 o
   6   10    3      1584.04         1.82      1484.93 o
   7   10    3       341.51         4.45       353.67 o
   8   10    3        46.38        27.35        16.70 o
   9   10    3       124.10         9.86        49.42 o
 -11   11    3       106.92        13.76        10.29 o
 -10   11    3       330.15         5.15       302.76 o
  -9   11    3      2126.13         0.44      1716.84 o
  -8   11    3        16.40        15.76         4.09 o
  -7   11    3      6591.82         0.22      5980.42 o
  -6   11    3      1555.51         0.46      1627.01 o
  -5   11    3      1280.92         0.25      1214.09 o
  -4   11    3     13860.35         0.27     14399.57 o
  -3   11    3      1166.91         0.49      1326.83 o
  -2   11    3      3620.43         0.30      3816.60 o
  -1   11    3     23161.80         0.50     24303.75 o
   0   11    3       870.25         0.98      1132.83 o
   1   11    3      3733.21         0.52      3876.55 o
   2   11    3     20469.02         0.62     21615.13 o
   3   11    3      4943.50         0.29      4656.39 o
   4   11    3       209.09         1.88       271.50 o
   5   11    3      5864.50         0.40      5243.49 o
   6   11    3      1632.16         1.90      1570.79 o
   7   11    3       990.99         3.84      1352.56 o
   8   11    3         3.03       568.82         2.10 o
   9   11    3       317.20         6.00       368.70 o
 -10   12    3        69.22        44.62        78.00 o
  -9   12    3        36.48         6.60        59.13 o
  -8   12    3       183.87         2.59       100.36 o
  -7   12    3       132.94         1.93       116.84 o
  -6   12    3      6157.54         0.36      6103.37 o
  -5   12    3       890.43         0.41      1109.29 o
  -4   12    3       815.67         0.71       672.06 o
  -3   12    3        -4.41        45.97         3.74 o
  -2   12    3      3236.47         0.42      2911.41 o
  -1   12    3        32.83         9.18        33.13 o
   0   12    3     37306.92         0.77     35218.04 o
   1   12    3      7689.54         0.49      8825.14 o
   2   12    3       150.55         4.93       132.53 o
   3   12    3      9795.06         0.55      8849.92 o
   4   12    3      1977.58         0.62      1884.60 o
   5   12    3      4486.32         0.34      4566.87 o
   6   12    3       496.40         1.44       433.77 o
   7   12    3        14.29        59.29         0.09 o
   8   12    3        93.70        16.00       267.17 o
   9   12    3       138.53        15.13        74.93 o
 -10   13    3       -74.30        26.01         6.72 o
  -9   13    3       222.01         7.02       184.34 o
  -8   13    3        40.58         9.30       107.53 o
  -7   13    3        31.81         6.10        46.98 o
  -6   13    3       869.66         0.72       783.40 o
  -5   13    3      1542.13         0.45      1474.79 o
  -4   13    3       702.78         1.35       571.35 o
  -3   13    3       488.85         1.93       343.82 o
  -2   13    3        27.98        12.89        84.33 o
  -1   13    3       321.13         2.16       236.51 o
   0   13    3       901.20         1.23       884.88 o
   1   13    3       792.42         1.19       456.01 o
   2   13    3       498.63         1.90       399.70 o
   3   13    3      4423.58         0.76      4206.09 o
   4   13    3        43.43         9.67        11.75 o
   5   13    3      1934.24         0.49      1846.65 o
   6   13    3       572.17         1.44       851.22 o
   7   13    3       197.12         8.82       176.08 o
   8   13    3        73.44        22.28        48.81 o
   9   13    3       196.28        13.32       107.53 o
 -10   14    3       -33.99        39.56         3.57 o
  -9   14    3        37.33        31.92        16.70 o
  -8   14    3      1715.62         0.46      1434.57 o
  -7   14    3       238.08         2.34       384.04 o
  -6   14    3      1329.33         0.96      1508.73 o
  -5   14    3        72.25         4.71       108.44 o
  -4   14    3        19.71        15.21         9.19 o
  -3   14    3       649.23         1.59       766.28 o
  -2   14    3       166.41         3.57       114.94 o
  -1   14    3      2611.21         0.56      2766.27 o
   0   14    3      2284.84         0.72      2256.10 o
   1   14    3       764.52         1.88      1248.01 o
   2   14    3      3266.12         0.71      3232.77 o
   3   14    3       586.12         2.62       565.07 o
   4   14    3      1141.09         0.77      1112.22 o
   5   14    3       505.35         1.02       474.97 o
   6   14    3         7.18        49.14         2.94 o
   7   14    3       128.37        21.62       130.51 o
   8   14    3        73.27        21.34       108.44 o
 -10   15    3       384.94         7.45       390.96 o
  -9   15    3       438.48         9.73      1051.52 o
  -8   15    3       -24.60        13.25        20.48 o
  -7   15    3       320.77         2.16       522.05 o
  -6   15    3        82.99         3.46       144.95 o
  -5   15    3       495.51         1.00       442.97 o
  -4   15    3      2033.11         0.66      1892.24 o
  -3   15    3      1661.38         0.85      1368.77 o
  -2   15    3       553.19         2.31       504.14 o
  -1   15    3       136.89         4.41       180.78 o
   0   15    3      2637.85         0.69      2873.60 o
   1   15    3        -9.86        46.65         5.42 o
   2   15    3     12970.93         0.62     12841.29 o
   3   15    3       299.29         5.24       217.96 o
   4   15    3       416.98         1.30       500.20 o
   5   15    3       833.48         1.51       954.15 o
   6   15    3       -18.58        30.36         1.62 o
   7   15    3       -29.05        85.19         8.67 o
   8   15    3        81.36        22.66        36.24 o
  -9   16    3        59.14        25.60       203.93 o
  -8   16    3       959.14         0.96      1040.16 o
  -7   16    3        20.61        37.21         2.64 o
  -6   16    3      1276.63         0.69      1238.71 o
  -5   16    3       266.02         2.04       299.71 o
  -4   16    3        22.66        15.37        41.15 o
  -3   16    3       128.14         5.24       148.14 o
  -2   16    3      2946.32         0.83      2692.81 o
  -1   16    3      1611.22         0.90      1648.35 o
   0   16    3      9089.72         0.58      9276.56 o
   1   16    3       120.12         6.71        91.75 o
   2   16    3       357.21         3.28       284.69 o
   3   16    3       628.00         2.89       778.49 o
   4   16    3      1591.21         0.67      1285.54 o
   5   16    3       463.97         1.69       334.11 o
   6   16    3      1606.41         3.31      2193.92 o
   7   16    3       224.40        12.18       363.65 o
   8   16    3        56.55        35.76         2.10 o
  -9   17    3        38.32        38.94        81.93 o
  -8   17    3       117.07        18.92        25.53 o
  -7   17    3        35.40        17.14         4.09 o
  -6   17    3       -16.48        24.30        26.43 o
  -5   17    3       523.95         1.72       718.40 o
  -4   17    3       121.44         4.71        59.13 o
  -3   17    3      1900.96         0.79      2032.36 o
  -2   17    3      2642.99         0.86      2100.27 o
  -1   17    3      3734.43         0.69      3549.98 o
   0   17    3       176.09         5.20       397.94 o
   1   17    3        49.42        14.98        43.44 o
   2   17    3       921.73         2.66      1065.82 o
   3   17    3       435.14         3.39       415.66 o
   4   17    3       -25.30        28.94        19.31 o
   5   17    3        27.67        26.94         0.19 o
   6   17    3       129.50        45.16       201.42 o
   7   17    3        16.08       135.26       131.52 o
  -8   18    3       144.24        18.40       229.80 o
  -7   18    3       -35.64        31.14         1.31 o
  -6   18    3       491.95         1.72       601.14 o
  -5   18    3       921.73         1.77       998.08 o
  -4   18    3      1681.00         0.88      2108.33 o
  -3   18    3       153.02         4.97       223.18 o
  -2   18    3        98.21        12.96       114.94 o
  -1   18    3      5294.02         0.69      4501.78 o
   0   18    3       532.69         2.53       444.82 o
   1   18    3       158.76         6.92       165.75 o
   2   18    3       532.22         4.28       528.09 o
   3   18    3       209.38         6.66       235.16 o
   4   18    3      1816.46         0.83      1591.76 o
   5   18    3       290.36         3.13       287.66 o
   6   18    3        63.84        33.06         1.86 o
   7   18    3       207.94        15.76       528.09 o
  -8   19    3       233.48        18.23       248.83 o
  -7   19    3       -23.14        28.73         5.42 o
  -6   19    3       440.58         2.72       514.05 o
  -5   19    3       353.44         2.99       183.15 o
  -4   19    3        60.53        19.80         0.16 o
  -3   19    3      3141.60         1.08      2734.01 o
  -2   19    3       252.81         4.16       277.32 o
  -1   19    3       110.46        12.82        15.99 o
   0   19    3       348.20         6.71       262.88 o
   1   19    3       -16.16        64.64         8.67 o
   2   19    3      1100.25         4.41       823.25 o
   3   19    3       234.09         8.82       262.88 o
   4   19    3       -12.39        47.33         0.56 o
   5   19    3       760.66         9.24       718.40 o
   6   19    3       -11.76       212.28        33.13 o
  -7   20    3       -24.11        84.46        15.99 o
  -6   20    3        36.60        28.73        57.78 o
  -5   20    3       366.34         3.92       389.22 o
  -4   20    3      1612.02         2.34      1581.26 o
  -3   20    3       562.64         2.72       709.01 o
  -2   20    3      2582.67         1.30      2374.48 o
  -1   20    3      2354.19         1.59      2004.72 o
   0   20    3      3986.66         0.98      3959.06 o
   1   20    3        37.21        26.11         0.56 o
   2   20    3       724.15         4.33      1086.00 o
   3   20    3       858.49         3.35       620.69 o
   4   20    3        10.82        42.90         6.72 o
   5   20    3       674.96         9.92       690.41 o
  -6   21    3       120.34         8.58       107.53 o
  -5   21    3       169.52         6.76       292.15 o
  -4   21    3       -13.54        48.30         1.74 o
  -3   21    3       132.02         8.07       243.31 o
  -2   21    3       -10.56        79.39        70.43 o
  -1   21    3       166.15        11.49       143.89 o
   0   21    3         0.08     10263.72         2.37 o
   1   21    3       -28.20        38.94        37.84 o
   2   21    3         5.62       232.26        13.62 o
   3   21    3        90.63        19.80        79.56 o
   4   21    3        -6.55        92.74        18.92 o
   5   21    3       605.65         8.82      1091.80 o
  -5   22    3         0.46      1699.09        28.27 o
  -4   22    3        10.24        78.68        26.88 o
  -3   22    3       659.98         3.57      1040.16 o
  -2   22    3        43.96        23.23         0.07 o
  -1   22    3       785.68         3.46      1014.80 o
   0   22    3         5.71       247.75        18.92 o
   1   22    3         3.10       358.34        52.56 o
   2   22    3        -4.71       268.63        82.73 o
   3   22    3       -10.63       111.94        10.29 o
   4   22    3       435.97         7.40       579.79 o
  -4   23    3       157.75         8.53       142.84 o
  -3   23    3       482.68         4.97       448.54 o
  -2   23    3       109.41        14.59       579.79 o
  -1   23    3        -2.89       177.96        94.30 o
   0   23    3        43.43        29.27        42.86 o
   1   23    3        71.57        20.79        18.17 o
   2   23    3       -19.89        89.68         1.51 o
   3   23    3       335.26         9.12       352.02 o
  -2   24    3       488.41         7.73       841.00 o
  -1   24    3        21.25        55.65        46.38 o
   0   24    3        24.01        65.77        16.70 o
   1   24    3       286.62         9.80       674.34 o
 -12    0    4        -5.57       787.92        45.19 o
 -11    0    4         2.89       190.44         2.79 o
 -10    0    4        85.38         8.01        68.24 o
  -9    0    4      4480.96         0.44      4115.40 o
  -8    0    4     22997.72         0.55     22436.76 o
  -7    0    4       845.65         0.44       913.87 o
  -6    0    4      9108.79         0.26      9335.91 o
  -5    0    4     38220.25         0.49     35980.75 o
  -4    0    4      4787.26         0.15      4501.78 o
  -3    0    4      6910.60         0.15      7707.21 o
  -2    0    4       998.56         0.32      1097.61 o
  -1    0    4       841.00         1.21       737.37 o
   0    0    4      1054.30         0.72       978.74 o
   1    0    4     27955.84         1.88     27556.88 o
   2    0    4       778.41         3.13       651.72 o
   3    0    4      6903.95         1.59      3838.35 o
   4    0    4        34.22        56.70       159.03 o
   5    0    4      2818.55         0.92      2701.94 o
   6    0    4      4659.43         0.98      4286.26 o
   7    0    4        12.25        32.60         7.91 o
   8    0    4       641.10         2.46       692.72 o
   9    0    4        87.24        12.25       137.63 o
  10    0    4       202.21        46.10        90.08 o
 -12    1    4       -38.07       111.51         0.93 o
 -11    1    4       256.96         2.89       332.51 o
 -10    1    4        -4.84        41.99         6.49 o
  -9    1    4       959.76         0.56       937.93 o
  -8    1    4      2215.58         0.22      2327.61 o
  -7    1    4        29.27         2.31        72.66 o
  -6    1    4       190.44         0.45       200.18 o
  -5    1    4      2324.20         0.07      2157.03 o
  -4    1    4       941.88         0.06       790.80 o
  -3    1    4      3023.90         0.10      3338.55 o
  -2    1    4        22.85         2.28         2.10 o
  -1    1    4      1390.54         0.16      1574.28 o
   0    1    4      1215.92         0.28      1314.06 o
   1    1    4      6278.98         0.31      4973.43 o
   2    1    4     14935.28         0.79     15780.99 o
   3    1    4      2878.32         1.04      3197.89 o
   4    1    4        53.44         5.71       155.72 o
   5    1    4     15094.58         0.58     15659.79 o
   6    1    4      3391.90         0.34      3482.24 o
   7    1    4       205.35         2.43       257.21 o
   8    1    4       622.50         1.10       482.67 o
   9    1    4       234.09         3.03       214.09 o
  10    1    4       -93.51        41.60         5.22 o
 -12    2    4       -49.42        21.81         2.10 o
 -11    2    4        65.12        22.00        37.30 o
 -10    2    4       -18.84        12.39         6.95 o
  -9    2    4        49.84         3.24        66.08 o
  -8    2    4       123.21         1.30        91.75 o
  -7    2    4      2591.83         0.16      2281.21 o
  -6    2    4      7045.92         0.12      6600.55 o
  -5    2    4      6225.21         0.21      4813.60 o
  -4    2    4       708.62         0.28       424.67 o
  -3    2    4     12042.87         0.12     11306.72 o
  -2    2    4      1296.72         0.14      1229.45 o
  -1    2    4      3667.51         0.14      3262.82 o
   0    2    4     24080.83         0.44     21628.06 o
   1    2    4      6809.55         0.21      6940.37 o
   2    2    4      6392.00         0.18      5892.40 o
   3    2    4      3259.27         0.18      2916.15 o
   4    2    4         6.25        17.31         6.05 o
   5    2    4        27.35         4.88        14.95 o
   6    2    4       269.29         1.02       299.71 o
   7    2    4       179.29         2.34       192.79 o
   8    2    4         1.08       194.88        25.98 o
   9    2    4       103.63        11.70       157.92 o
  10    2    4       187.14         7.13       134.56 o
 -12    3    4        63.68        13.03         0.70 o
 -11    3    4       536.85         1.82       522.05 o
 -10    3    4       -19.27         7.62         1.86 o
  -9    3    4      3118.11         0.19      2868.89 o
  -8    3    4        82.81         0.85       104.81 o
  -7    3    4      1812.20         0.07      1816.56 o
  -6    3    4        52.27         4.71         6.95 o
  -5    3    4      4790.02         0.21      5540.29 o
  -4    3    4      2917.08         0.18      2553.30 o
  -3    3    4      5922.84         0.08      6089.65 o
  -2    3    4      1803.70         0.15      1518.98 o
  -1    3    4      3369.80         0.14      3399.76 o
   0    3    4      2599.98         0.22      2478.37 o
   1    3    4     10182.83         0.20      9066.17 o
   2    3    4        74.65         5.81       127.52 o
   3    3    4      9856.52         0.41     10195.44 o
   4    3    4     12115.40         0.53     12163.36 o
   5    3    4      1628.93         0.32      1563.84 o
   6    3    4      1686.74         0.62      1543.05 o
   7    3    4        31.92         6.66        13.62 o
   8    3    4      1677.72         0.74      1735.09 o
   9    3    4       109.62        10.56       197.70 o
  10    3    4        67.40        42.51        81.93 o
 -12    4    4       657.41         2.43       594.69 o
 -11    4    4        92.93         7.13        46.38 o
 -10    4    4       186.60         1.00       267.17 o
  -9    4    4        87.98         1.00        59.13 o
  -8    4    4      2844.09         0.12      2859.48 o
  -7    4    4       355.32         2.07       348.73 o
  -6    4    4     17121.72         0.37     16551.91 o
  -5    4    4      5237.42         0.34      4171.97 o
  -4    4    4       959.76         0.38      1254.23 o
  -3    4    4       382.20         0.07       516.04 o
  -2    4    4     25405.17         0.27     24661.25 o
  -1    4    4      8837.88         0.13      7492.70 o
   0    4    4     50954.03         0.52     47823.50 o
   1    4    4      1453.90         0.58      1048.68 o
   2    4    4     10251.56         0.55     10716.59 o
   3    4    4      4802.49         0.52      4566.87 o
   4    4    4       161.54         5.20       142.84 o
   5    4    4       402.40         3.17       305.82 o
   6    4    4      3591.60         0.86      2798.72 o
   7    4    4       -11.83        38.19        91.75 o
   8    4    4        31.47        28.94        43.44 o
   9    4    4       387.70         5.48       454.14 o
  10    4    4        -7.34       147.62        51.93 o
 -12    5    4       138.53        10.56       113.07 o
 -11    5    4        17.98        32.60        40.03 o
 -10    5    4       166.67         0.77       262.88 o
  -9    5    4      1656.49         0.13      1742.42 o
  -8    5    4       579.85         1.17       528.09 o
  -7    5    4      5217.17         0.38      4489.99 o
  -6    5    4       150.06         4.28       113.07 o
  -5    5    4     11233.88         0.35     10409.52 o
  -4    5    4     13691.34         0.41     14189.44 o
  -3    5    4        24.70         2.13        43.44 o
  -2    5    4      2386.32         0.14      2408.86 o
  -1    5    4       106.92         1.23        64.66 o
   0    5    4     16504.54         0.23     15792.04 o
   1    5    4     16622.94         0.61     17901.14 o
   2    5    4     27965.87         0.77     28010.96 o
   3    5    4      6760.13         0.67      6773.01 o
   4    5    4       272.91         3.50       308.91 o
   5    5    4       816.82         1.59       601.14 o
   6    5    4       929.64         1.93       778.49 o
   7    5    4      2558.34         1.19      2152.95 o
   8    5    4       445.21         2.72       573.45 o
   9    5    4        -5.95       134.33         7.18 o
  10    5    4       203.06         8.47       215.38 o
 -12    6    4       -24.50        47.89        16.34 o
 -11    6    4       373.26         6.15       340.57 o
 -10    6    4         6.40        97.22         0.02 o
  -9    6    4        10.30        42.25         2.37 o
  -8    6    4        80.64         7.56        57.12 o
  -7    6    4     11306.07         0.48     10689.32 o
  -6    6    4      3735.65         0.44      3523.84 o
  -5    6    4        95.65         4.12        36.77 o
  -4    6    4      9854.53         0.37      7691.79 o
  -3    6    4      1887.03         0.12      1333.24 o
  -2    6    4       402.80         0.49       140.75 o
  -1    6    4     32515.30         0.37     31965.50 o
   0    6    4     19173.94         0.26     18101.58 o
   1    6    4     14304.16         0.27     15212.16 o
   2    6    4      9525.76         0.52      9344.40 o
   3    6    4      2841.96         0.94      2544.43 o
   4    6    4      4079.38         0.92      4572.81 o
   5    6    4       413.31         3.20       192.79 o
   6    6    4      1220.80         1.66      1171.60 o
   7    6    4        61.94        17.72        13.62 o
   8    6    4       117.29         8.70        85.95 o
   9    6    4       453.69         5.95       562.98 o
 -11    7    4         8.53       116.21        21.69 o
 -10    7    4        64.00        15.60       160.14 o
  -9    7    4       186.60         5.34       367.01 o
  -8    7    4        14.67        37.70        79.56 o
  -7    7    4       168.48         4.16        96.01 o
  -6    7    4      2205.24         0.61      1922.95 o
  -5    7    4      5849.19         0.38      5652.05 o
  -4    7    4     11401.97         0.37     10871.80 o
  -3    7    4         4.67        14.44        23.36 o
  -2    7    4     12514.90         0.23     12397.08 o
  -1    7    4      1199.93         0.27      1000.85 o
   0    7    4      6286.90         0.25      5718.31 o
   1    7    4     24177.14         0.31     23583.07 o
   2    7    4      2073.89         0.96      2417.50 o
   3    7    4      8745.99         0.61      9141.63 o
   4    7    4       285.61         5.15       137.63 o
   5    7    4       667.19         2.02       987.00 o
   6    7    4     10514.45         0.83      9966.04 o
   7    7    4       466.56         3.88       428.30 o
   8    7    4      1273.78         1.64      1263.58 o
   9    7    4        -0.19      2893.36        68.24 o
 -11    8    4       280.23         6.50       185.54 o
 -10    8    4        11.42        54.46        81.14 o
  -9    8    4       126.34         6.86       140.75 o
  -8    8    4       -33.99        20.07         2.79 o
  -7    8    4         9.99        48.02         0.09 o
  -6    8    4     13949.97         0.50     13527.39 o
  -5    8    4        46.10        10.96        25.09 o
  -4    8    4      3866.35         0.08      3708.79 o
  -3    8    4     14448.04         0.19     14953.14 o
  -2    8    4     43043.80         0.52     40977.22 o
  -1    8    4      2043.04         0.28      1922.95 o
   0    8    4    154724.22         1.61    150020.53 o
   1    8    4      5789.69         0.23      5899.14 o
   2    8    4     20340.46         0.69     19794.69 o
   3    8    4     24649.00         0.90     21576.39 o
   4    8    4      3070.27         1.19      3348.71 o
   5    8    4      1983.81         1.25      1805.34 o
   6    8    4        58.52        18.49         2.94 o
   7    8    4      1309.72         2.19      1132.83 o
   8    8    4       180.90        13.84       131.52 o
   9    8    4      1380.87         2.25      1057.23 o
 -11    9    4       117.29        11.42       166.88 o
 -10    9    4      2769.92         1.12      2430.48 o
  -9    9    4       412.09         3.84       394.44 o
  -8    9    4       295.15         3.28       170.30 o
  -7    9    4       755.15         1.44       685.80 o
  -6    9    4        82.81         9.55        22.52 o
  -5    9    4      6225.21         0.45      5851.99 o
  -4    9    4     20661.19         0.25     19339.87 o
  -3    9    4        44.22         2.62        67.51 o
  -2    9    4     41014.35         0.50     40180.62 o
  -1    9    4     10685.36         0.26     10880.97 o
   0    9    4      1992.73         0.35      2064.18 o
   1    9    4     19435.15         0.31     20055.19 o
   2    9    4     12049.45         0.21     13001.12 o
   3    9    4       505.80         2.53       417.46 o
   4    9    4       754.05         2.82       404.98 o
   5    9    4        55.65        19.80        67.51 o
   6    9    4      1624.90         2.19      1330.03 o
   7    9    4       183.60         8.29        82.73 o
   8    9    4       535.00         5.29       577.67 o
   9    9    4        43.43        28.30         0.33 o
 -11   10    4       197.12         8.88       128.51 o
 -10   10    4        69.22        20.07        80.35 o
  -9   10    4       394.42         6.15       442.97 o
  -8   10    4        -8.12        88.17         0.19 o
  -7   10    4      2035.81         1.25      2036.32 o
  -6   10    4       914.46         1.51       833.37 o
  -5   10    4      2762.55         0.24      2456.54 o
  -4   10    4      4628.08         0.14      4961.04 o
  -3   10    4     15368.56         0.26     14931.66 o
  -2   10    4        53.44         4.75        18.92 o
  -1   10    4     17498.00         0.30     16574.53 o
   0   10    4      3081.36         0.28      2920.90 o
   1   10    4      4475.61         0.24      4979.63 o
   2   10    4        22.94         2.04         6.49 o
   3   10    4       258.57        10.69       337.33 o
   4   10    4      1343.22         1.72      1276.11 o
   5   10    4       -37.82        27.46        55.80 o
   6   10    4      3856.41         1.06      3838.35 o
   7   10    4       169.00         9.18       106.62 o
   8   10    4      1648.36         2.43      1768.19 o
   9   10    4       191.55         8.35       101.25 o
 -11   11    4       -79.03        26.32        10.29 o
 -10   11    4       155.00         9.18       168.02 o
  -9   11    4       365.19         4.20       461.66 o
  -8   11    4        19.18        36.00         1.86 o
  -7   11    4       507.60         2.43       520.04 o
  -6   11    4        86.86         0.40       161.25 o
  -5   11    4       683.30         0.38       808.19 o
  -4   11    4      1417.52         0.26      1378.54 o
  -3   11    4       775.07         0.56       895.37 o
  -2   11    4      1807.95         0.34      1820.31 o
  -1   11    4       493.28         1.32       494.32 o
   0   11    4      9108.79         0.46      8089.87 o
   1   11    4      1036.20         1.12      1100.53 o
   2   11    4       360.62         2.72       461.66 o
   3   11    4      2710.24         1.04      2447.84 o
   4   11    4      6678.16         1.10      6736.90 o
   5   11    4       671.33         3.42       892.74 o
   6   11    4      1966.04         2.02      1634.11 o
   7   11    4       -74.82        26.83         0.77 o
   8   11    4       139.48        13.76       180.78 o
   9   11    4       165.89         9.86         7.42 o
 -10   12    4       104.65        15.29       235.16 o
  -9   12    4       115.13        12.60        42.29 o
  -8   12    4       287.30         5.57       202.67 o
  -7   12    4       211.41         0.21       247.44 o
  -6   12    4       252.49         1.37       296.67 o
  -5   12    4       684.35         0.40       927.20 o
  -4   12    4      6963.90         0.26      6564.90 o
  -3   12    4     19681.28         0.37     19254.41 o
  -2   12    4      1029.77         0.66       838.45 o
  -1   12    4      3092.47         0.50      3560.46 o
   0   12    4     18536.82         0.52     19450.01 o
   1   12    4       994.77         1.51       853.79 o
   2   12    4       226.80         5.02       250.21 o
   3   12    4      1454.66         0.32      1498.50 o
   4   12    4       -31.81        32.04         4.45 o
   5   12    4        31.92        44.49       128.51 o
   6   12    4       -30.80        73.27        38.93 o
   7   12    4       417.79         6.25       776.04 o
   8   12    4       234.70        13.62       520.04 o
 -10   13    4      1641.06         3.31      1301.34 o
  -9   13    4       368.64         5.02       629.47 o
  -8   13    4       -65.61        18.32         6.27 o
  -7   13    4       249.96         0.56       298.19 o
  -6   13    4       939.42         0.46      1180.65 o
  -5   13    4      1218.71         0.37      1279.25 o
  -4   13    4      1608.01         0.35      1411.36 o
  -3   13    4        32.26         6.30        25.98 o
  -2   13    4     40767.65         0.79     39548.97 o
  -1   13    4      6960.56         0.50      5994.02 o
   0   13    4       324.72         3.13       211.53 o
   1   13    4       341.51         2.43       268.61 o
   2   13    4       204.78         4.20       228.47 o
   3   13    4       875.57         0.36       992.53 o
   4   13    4      1718.93         1.74      1753.44 o
   5   13    4        73.96        19.89        89.24 o
   6   13    4       144.24        13.99       382.32 o
   7   13    4        36.60        35.05         1.74 o
   8   13    4        62.73        41.60       210.25 o
 -10   14    4        -1.37       951.11         5.22 o
  -9   14    4      1313.34         3.88      1326.83 o
  -8   14    4         8.12        98.80        37.84 o
  -7   14    4        -4.00        37.09         0.02 o
  -6   14    4      1057.55         0.86       884.88 o
  -5   14    4        70.39         3.65        59.80 o
  -4   14    4       479.17         0.77       488.47 o
  -3   14    4      5402.25         0.45      4850.26 o
  -2   14    4       591.46         1.21       723.12 o
  -1   14    4      7786.30         0.48      7885.67 o
   0   14    4      2548.23         0.74      2302.24 o
   1   14    4      1589.62         1.14      1746.09 o
   2   14    4        64.48        13.25         5.63 o
   3   14    4      1480.71         0.41      1512.14 o
   4   14    4       866.71         0.49      1129.87 o
   5   14    4        90.44        22.09        96.87 o
   6   14    4        34.22        83.91       147.07 o
   7   14    4       -29.38        53.73        20.88 o
   8   14    4       696.96         5.38       954.15 o
  -9   15    4        96.43        16.32        45.79 o
  -8   15    4        53.88        22.75       146.01 o
  -7   15    4        57.91         9.61        47.59 o
  -6   15    4       192.38         3.84       251.61 o
  -5   15    4      1630.54         0.49      1595.27 o
  -4   15    4        64.48         5.90       117.79 o
  -3   15    4       838.68         1.23       820.73 o
  -2   15    4      1447.80         0.94      1454.61 o
  -1   15    4       451.56         2.43       457.89 o
   0   15    4       -37.58        14.75        33.13 o
   1   15    4       707.56         1.96       571.35 o
   2   15    4       122.10         8.82        98.61 o
   3   15    4        50.55        20.34        23.36 o
   4   15    4       331.97         0.76       394.44 o
   5   15    4        44.36        46.51       210.25 o
   6   15    4        51.70        35.16         0.00 o
   7   15    4        29.38        78.68        67.51 o
  -9   16    4       134.79        14.44       301.23 o
  -8   16    4       -13.62        87.05         1.21 o
  -7   16    4       161.04         4.88       290.65 o
  -6   16    4       873.20         0.83      1054.37 o
  -5   16    4       615.54         0.81       496.27 o
  -4   16    4       716.10         1.30       935.24 o
  -3   16    4      7915.66         0.49      7273.73 o
  -2   16    4        16.40        25.00         2.50 o
  -1   16    4      4294.18         0.71      3811.17 o
   0   16    4       -49.84        14.06        13.30 o
   1   16    4         8.53       111.09       121.63 o
   2   16    4       177.42         7.13       142.84 o
   3   16    4         2.76       291.38       176.08 o
   4   16    4       149.08         1.99       185.54 o
   5   16    4        82.08        22.94       270.05 o
   6   16    4        64.48        39.82       441.13 o
   7   16    4       104.45        31.81       558.82 o
  -8   17    4       -31.14        51.55        46.38 o
  -7   17    4       221.41         9.36       368.70 o
  -6   17    4         1.30       126.11         5.22 o
  -5   17    4      1426.57         0.58      1394.90 o
  -4   17    4       232.87         4.80       201.42 o
  -3   17    4      1342.49         0.96      1388.35 o
  -2   17    4      8432.75         0.67      7553.68 o
  -1   17    4      1022.72         1.39       815.70 o
   0   17    4        80.28         9.73        71.92 o
   1   17    4       356.45         4.20       192.79 o
   2   17    4       -17.56        64.96        53.84 o
   3   17    4      1722.25         1.77      1543.05 o
   4   17    4      1780.84         0.96      2100.27 o
   5   17    4        54.17        44.76        55.80 o
   6   17    4        -1.82       795.24         0.49 o
  -8   18    4        77.09        26.63         0.77 o
  -7   18    4       195.44         9.73       237.86 o
  -6   18    4        16.81        22.00        23.36 o
  -5   18    4       -31.47        11.09        14.28 o
  -4   18    4        41.86        21.72         4.26 o
  -3   18    4       103.84         8.94        62.55 o
  -2   18    4       740.38         2.34       324.54 o
  -1   18    4       447.32         2.72       293.65 o
   0   18    4       166.41         6.45        50.04 o
   1   18    4      1550.78         1.64      1244.91 o
   2   18    4        -7.56       109.20        55.80 o
   3   18    4       455.40         7.40       508.09 o
   4   18    4        91.97        27.35        46.38 o
   5   18    4        16.81        99.00         0.38 o
   6   18    4        62.73        62.73        70.43 o
  -7   19    4        89.49        19.89        42.86 o
  -6   19    4        62.73        10.18        57.78 o
  -5   19    4        -1.77       143.04         3.25 o
  -4   19    4       337.09         3.76       467.34 o
  -3   19    4       248.06         3.92       229.80 o
  -2   19    4      1311.16         2.13      1028.85 o
  -1   19    4        62.09        20.07       172.60 o
   0   19    4      2557.32         1.10      1934.52 o
   1   19    4      1494.60         1.96      1437.90 o
   2   19    4       337.46         5.24       596.84 o
   3   19    4       423.95         8.47       305.82 o
   4   19    4        54.91        30.80       123.58 o
   5   19    4       100.60        32.49       151.36 o
  -7   20    4       -31.92        70.90         6.49 o
  -6   20    4       -19.36        68.72        63.95 o
  -5   20    4       135.02         5.86        77.23 o
  -4   20    4        19.27        29.38        61.86 o
  -3   20    4       132.25         6.60        40.59 o
  -2   20    4       158.51        11.70       228.47 o
  -1   20    4        -8.82        78.85         7.18 o
   0   20    4       638.57         2.86       380.60 o
   1   20    4       144.00         9.61       327.72 o
   2   20    4        60.68        21.34         3.91 o
   3   20    4        73.79        28.62        21.29 o
   4   20    4        83.54        24.60        74.93 o
   5   20    4       -39.31        72.25        33.13 o
  -6   21    4       169.78        13.62       419.25 o
  -5   21    4       226.20         4.41       319.81 o
  -4   21    4       334.89         3.65       237.86 o
  -3   21    4       -45.56        18.06         1.74 o
  -2   21    4       435.14         3.61       476.89 o
  -1   21    4      1789.29         2.10      1666.24 o
   0   21    4         0.08     10555.51        10.57 o
   1   21    4       320.41         6.10       544.37 o
   2   21    4      1847.28         1.96      1484.93 o
   3   21    4        17.72        89.11        24.65 o
   4   21    4        73.44        29.27        25.98 o
  -5   22    4        55.50        14.52        28.74 o
  -4   22    4       864.36         2.37       970.51 o
  -3   22    4        35.40        33.99        68.97 o
  -2   22    4       230.43         6.81       124.56 o
  -1   22    4       155.25         9.67       410.31 o
   0   22    4       312.58         7.13       504.14 o
   1   22    4        93.12        18.92        34.67 o
   2   22    4       -13.62       104.86         5.42 o
   3   22    4       402.40         7.95       558.82 o
  -3   23    4         8.29       145.93        60.49 o
  -2   23    4       102.41        17.22        35.19 o
  -1   23    4        32.15        36.24         0.16 o
   0   23    4       -14.98        74.30        22.52 o
   1   23    4        26.73        66.26        15.99 o
 -12    1    5        -0.98      2127.98       203.93 o
 -11    1    5        -8.24       657.92        81.14 o
 -10    1    5       192.38         1.49       265.74 o
  -9    1    5        11.63        10.43         9.73 o
  -8    1    5       836.37         0.28       788.33 o
  -7    1    5       883.87         0.12       746.94 o
  -6    1    5      1361.61         0.12      1464.68 o
  -5    1    5       584.19         0.18       433.77 o
  -4    1    5      6068.41         0.13      4850.26 o
  -3    1    5     18599.50         0.21     17329.65 o
  -2    1    5      9570.71         0.16      9310.45 o
  -1    1    5      6890.66         0.19      5731.61 o
   0    1    5       293.44         0.61       375.48 o
   1    1    5     25600.00         0.50     24896.42 o
   2    1    5      4678.56         0.29      4048.03 o
   3    1    5      3449.21         1.30      3892.99 o
   4    1    5        46.24         2.66        95.15 o
   5    1    5      1512.43         0.66      1401.47 o
   6    1    5       107.95         3.10        36.77 o
   7    1    5       468.29         0.86       441.13 o
   8    1    5        -8.58        59.75        10.29 o
   9    1    5        21.25       360.24         6.72 o
 -12    2    5        26.11       180.36       321.39 o
 -11    2    5       -19.27        45.97         1.21 o
 -10    2    5      1753.93         0.72      1746.09 o
  -9    2    5      1847.28         0.59      1824.06 o
  -8    2    5      3835.32         0.35      3762.50 o
  -7    2    5     20388.98         0.36     18926.58 o
  -6    2    5      8595.14         0.22      8611.80 o
  -5    2    5      6017.10         0.25      6117.11 o
  -4    2    5         7.08         2.86         1.21 o
  -3    2    5     35732.34         0.28     33992.02 o
  -2    2    5     11126.03         0.18     10418.48 o
  -1    2    5     12566.41         0.26     13141.78 o
   0    2    5     24170.92         0.37     22423.60 o
   1    2    5      2863.32         0.29      2173.39 o
   2    2    5     29196.56         0.48     30890.58 o
   3    2    5     12230.15         0.29     11826.51 o
   4    2    5      2337.72         0.14      2439.15 o
   5    2    5       238.08        10.76        66.08 o
   6    2    5      9296.82         0.30      9480.81 o
   7    2    5        71.57         2.66        96.01 o
   8    2    5       835.79         1.93      1150.64 o
   9    2    5       141.13        19.71       231.13 o
 -12    3    5         2.56       644.65       109.36 o
 -11    3    5       525.33         2.13       526.07 o
 -10    3    5        -9.12        38.81         6.27 o
  -9    3    5      5519.00         0.40      5605.90 o
  -8    3    5       149.33         2.37       185.54 o
  -7    3    5      3300.50         0.31      3539.51 o
  -6    3    5      8219.24         0.27      6940.37 o
  -5    3    5      5212.84         0.22      5123.28 o
  -4    3    5      1931.60         0.31      1989.02 o
  -3    3    5      1922.82         0.12      1961.68 o
  -2    3    5     10098.24         0.14     10248.75 o
  -1    3    5       520.75         0.62       562.98 o
   0    3    5       915.67         0.74       818.22 o
   1    3    5     23399.82         0.50     22449.92 o
   2    3    5      9068.75         0.59      8506.11 o
   3    3    5      9737.74         0.98      9549.39 o
   4    3    5     16936.42         0.86     17364.37 o
   5    3    5      2512.01         1.32      2593.42 o
   6    3    5      2205.24         2.19      1713.20 o
   7    3    5       107.95        10.89        98.61 o
   8    3    5         1.99       220.82         0.56 o
   9    3    5        37.21        37.09        24.65 o
 -12    4    5         4.37       382.20         0.70 o
 -11    4    5        10.96        48.30        11.45 o
 -10    4    5        13.76        36.60        59.80 o
  -9    4    5        34.11        10.89        54.49 o
  -8    4    5       214.92         3.80       329.31 o
  -7    4    5       415.75         1.39       334.11 o
  -6    4    5        46.24         6.30         0.33 o
  -5    4    5      1288.09         0.41      2008.66 o
  -4    4    5     10233.35         0.26      9843.60 o
  -3    4    5       885.06         0.20      1034.49 o
  -2    4    5     14959.74         0.21     15935.93 o
  -1    4    5      2359.04         0.26      1950.02 o
   0    4    5      3472.74         0.26      3618.37 o
   1    4    5       890.43         1.54       761.42 o
   2    4    5       611.57         1.69       476.89 o
   3    4    5        53.00        10.82         6.95 o
   4    4    5      1444.76         1.17      1352.56 o
   5    4    5      2096.72         1.96      2443.49 o
   6    4    5       182.52        13.76       251.61 o
   7    4    5      1012.51         1.74       871.86 o
   8    4    5         2.59       245.55         2.50 o
   9    4    5       107.54        11.63       138.67 o
 -11    5    5       101.00        10.43        90.91 o
 -10    5    5       306.25         4.00       345.45 o
  -9    5    5       674.96         1.74       887.49 o
  -8    5    5      7101.43         0.67      6075.94 o
  -7    5    5      1785.91         0.98      1512.14 o
  -6    5    5      1249.62         0.90      1598.78 o
  -5    5    5      1077.81         0.83       989.77 o
  -4    5    5       835.79         0.64       550.54 o
  -3    5    5      9582.45         0.16      9183.69 o
  -2    5    5      1542.13         0.25      1612.87 o
  -1    5    5       350.81         0.85       534.17 o
   0    5    5     13583.90         0.28     13011.14 o
   1    5    5      1312.61         1.28      1454.61 o
   2    5    5      3668.72         1.10      3262.82 o
   3    5    5      3272.98         1.04      2711.08 o
   4    5    5       438.48         3.84       295.16 o
   5    5    5      1899.22         1.46      1474.79 o
   6    5    5       386.52         5.38       399.70 o
   7    5    5        97.42        19.54        56.45 o
   8    5    5       103.02        10.76        68.97 o
   9    5    5       -36.00        30.14        44.02 o
 -11    6    5       246.49         6.45       394.44 o
 -10    6    5      1970.47         1.61      1790.44 o
  -9    6    5        70.90         8.47       150.28 o
  -8    6    5        14.67        32.15        25.98 o
  -7    6    5      2951.75         0.55      2670.06 o
  -6    6    5      2359.04         0.52      1965.57 o
  -5    6    5      4369.21         0.56      3970.13 o
  -4    6    5     13968.88         0.42     13897.84 o
  -3    6    5      6957.23         0.18      6838.26 o
  -2    6    5       357.21         0.98       203.93 o
  -1    6    5      2292.49         0.24      2624.84 o
   0    6    5      4191.27         0.19      4650.39 o
   1    6    5       141.61         4.00       186.74 o
   2    6    5     25606.40         0.79     24085.04 o
   3    6    5      4088.32         0.81      3832.91 o
   4    6    5         6.05        93.90        18.54 o
   5    6    5      3912.50         1.04      3217.80 o
   6    6    5      5311.49         1.12      4917.81 o
   7    6    5       160.02        10.56       192.79 o
   8    6    5       510.76         3.72       833.37 o
   9    6    5        29.05        55.65         8.41 o
 -11    7    5       426.84         6.10       727.85 o
 -10    7    5        60.22        12.60        30.17 o
  -9    7    5      3029.40         0.74      3272.86 o
  -8    7    5      1631.35         1.64      1342.88 o
  -7    7    5       980.94         1.17       973.25 o
  -6    7    5      5162.42         0.58      4531.31 o
  -5    7    5     19982.65         0.56     19658.92 o
  -4    7    5        28.09        13.47         0.49 o
  -3    7    5     14402.40         0.29     15288.13 o
  -2    7    5     20095.90         0.29     21550.58 o
  -1    7    5      3661.46         0.40      3544.74 o
   0    7    5      9580.49         0.27      9327.42 o
   1    7    5     12309.90         0.55     10871.80 o
   2    7    5      7219.90         0.62      5878.91 o
   3    7    5      8613.70         0.85      7815.59 o
   4    7    5     21377.36         0.96     20619.12 o
   5    7    5        52.56        27.35        78.78 o
   6    7    5      3586.81         1.64      2789.43 o
   7    7    5       391.64         7.40       287.66 o
   8    7    5        29.48        30.80        74.17 o
   9    7    5       119.03        13.18       143.89 o
 -11    8    5        66.75        19.36        98.61 o
 -10    8    5        44.76        21.25        42.29 o
  -9    8    5       225.00         4.33       185.54 o
  -8    8    5       342.99         3.88       286.17 o
  -7    8    5       279.89         3.46       166.88 o
  -6    8    5      1337.36         1.08      1071.57 o
  -5    8    5      1152.60         1.06      1088.89 o
  -4    8    5      1855.02         0.09      2000.79 o
  -3    8    5      4434.23         0.16      4171.97 o
  -2    8    5      4813.58         0.23      4734.67 o
  -1    8    5       746.93         0.64       742.15 o
   0    8    5      3411.73         0.25      3508.21 o
   1    8    5        18.15         1.85        10.01 o
   2    8    5       450.71         2.46       422.86 o
   3    8    5      1466.12         1.72      1251.12 o
   4    8    5      3559.32         1.96      3816.60 o
   5    8    5       592.44         3.35       530.11 o
   6    8    5       464.40         4.33       437.44 o
   7    8    5       261.47         8.94       185.54 o
   8    8    5       160.53        13.10        90.08 o
 -11    9    5       310.82         7.13       203.93 o
 -10    9    5        78.32        12.74       142.84 o
  -9    9    5       395.61         4.45       335.72 o
  -8    9    5       466.56         2.40       461.66 o
  -7    9    5      3642.12         0.74      3482.24 o
  -6    9    5       272.58         4.58       298.19 o
  -5    9    5      1364.56         1.04      1529.28 o
  -4    9    5      1440.96         0.09      1307.69 o
  -3    9    5       603.68         0.41       433.77 o
  -2    9    5      6464.16         0.22      5731.61 o
  -1    9    5        32.72         7.95        27.34 o
   0    9    5      1562.62         0.45      1644.79 o
   1    9    5      1386.07         0.28      1434.57 o
   2    9    5        37.95        22.28        16.34 o
   3    9    5       -27.46        36.12         5.02 o
   4    9    5     12078.01         0.94     11721.62 o
   5    9    5       382.98         4.24       394.44 o
   6    9    5       592.44         4.67       783.40 o
   7    9    5       692.74         4.75       905.91 o
   8    9    5        68.72        26.01        14.28 o
 -11   10    5       431.39         4.58       534.17 o
 -10   10    5        33.41        28.09        47.59 o
  -9   10    5      2158.53         1.17      1930.66 o
  -8   10    5        71.06        11.56        33.64 o
  -7   10    5      1520.22         1.28      1464.68 o
  -6   10    5       527.62         1.90       442.97 o
  -5   10    5       140.42         4.80        78.78 o
  -4   10    5      2725.88         0.15      3021.49 o
  -3   10    5       630.51         0.42       441.13 o
  -2   10    5      1390.54         0.42      1488.32 o
  -1   10    5      4212.01         0.26      3964.59 o
   0   10    5        55.50         6.10        23.36 o
   1   10    5        45.97         3.76        18.92 o
   2   10    5      3525.98         1.02      3586.72 o
   3   10    5       320.41         4.37       172.60 o
   4   10    5       111.30        12.39        37.30 o
   5   10    5      2926.81         1.51      2361.65 o
   6   10    5      2385.35         1.56      2060.19 o
   7   10    5      2071.16         1.99      1427.92 o
   8   10    5       295.84         8.82       208.98 o
 -10   11    5        81.90        16.48        45.19 o
  -9   11    5       421.89         4.75       524.06 o
  -8   11    5       738.21         3.10       866.67 o
  -7   11    5        19.10        41.73         2.79 o
  -6   11    5       234.09         3.88       236.51 o
  -5   11    5      5907.46         0.15      6325.04 o
  -4   11    5      2370.72         0.17      2260.27 o
  -3   11    5      5896.70         0.28      6283.17 o
  -2   11    5     30856.44         0.49     28766.08 o
  -1   11    5      2799.47         0.34      2697.37 o
   0   11    5       844.48         1.10       810.69 o
   1   11    5      4522.56         0.29      4789.25 o
   2   11    5      1183.36         1.54      1424.60 o
   3   11    5        75.52        17.14        20.09 o
   4   11    5      3567.67         1.54      3570.95 o
   5   11    5       -20.79        96.83        22.52 o
   6   11    5       414.94         6.35       900.63 o
   7   11    5       861.42         6.45      1006.42 o
   8   11    5       271.26        12.18       384.04 o
 -10   12    5       144.00        10.37        42.86 o
  -9   12    5       172.66         9.99       196.47 o
  -8   12    5        79.21        12.39         0.12 o
  -7   12    5      2914.92         1.30      2374.48 o
  -6   12    5       -41.34        22.94        26.43 o
  -5   12    5        54.02         1.12       104.81 o
  -4   12    5       335.26         0.53       332.51 o
  -3   12    5      2200.55         0.40      1783.01 o
  -2   12    5      9510.15         0.48      9609.60 o
  -1   12    5     29953.22         0.55     28276.33 o
   0   12    5      1977.58         0.38      2024.45 o
   1   12    5      3469.21         0.36      3153.32 o
   2   12    5       267.32         0.37       310.45 o
   3   12    5       -12.32        84.09         0.85 o
   4   12    5       289.34         6.66       457.89 o
   5   12    5       309.76        10.05       861.51 o
   6   12    5         4.33       232.26        44.61 o
   7   12    5        81.00        22.18         0.19 o
 -10   13    5        29.81        92.16       492.37 o
  -9   13    5        72.25        65.45        35.71 o
  -8   13    5        56.85        32.04       100.36 o
  -7   13    5        79.03        18.75       168.02 o
  -6   13    5       133.17        10.30       154.62 o
  -5   13    5       208.22         1.19       319.81 o
  -4   13    5      2577.59         0.29      2434.81 o
  -3   13    5       100.00         3.72       110.28 o
  -2   13    5      1131.65         0.58      1068.69 o
  -1   13    5       349.32         1.37       274.40 o
   0   13    5       806.56         0.81      1071.57 o
   1   13    5       -11.09        24.60        12.36 o
   2   13    5       211.12         7.08       260.04 o
   3   13    5       -58.22        19.71         4.26 o
   4   13    5       744.74         5.90      1009.21 o
   5   13    5        13.10       121.44         0.19 o
   6   13    5        74.30        44.62        50.67 o
   7   13    5        75.52        37.21         3.91 o
  -9   14    5       122.54        15.92       428.30 o
  -8   14    5       117.51        12.04       562.98 o
  -7   14    5       802.02         2.46       940.63 o
  -6   14    5        50.69         1.32        26.43 o
  -5   14    5      1897.47         0.30      1892.24 o
  -4   14    5        16.73        11.70        25.98 o
  -3   14    5      1298.88         0.66      1401.47 o
  -2   14    5        99.00         5.71        73.41 o
  -1   14    5        13.84        24.21         6.27 o
   0   14    5        -5.71        51.98        30.65 o
   1   14    5        84.64         3.35       128.51 o
   2   14    5        17.64         6.50        12.36 o
   3   14    5       270.27         6.60       197.70 o
   4   14    5        92.16        18.23       132.53 o
   5   14    5       897.60         3.96      1106.36 o
   6   14    5         2.62       501.31         3.41 o
   7   14    5        58.98        31.92        24.65 o
  -9   15    5       -40.45        33.64        24.65 o
  -8   15    5       672.36         4.24       987.00 o
  -7   15    5       166.41         8.41       178.42 o
  -6   15    5       235.32         2.02       293.65 o
  -5   15    5         6.30        18.49         1.11 o
  -4   15    5      1435.65         0.45      1238.71 o
  -3   15    5        -2.34        89.68         6.95 o
  -2   15    5       961.62         0.88       500.20 o
  -1   15    5        86.86         6.81       203.93 o
   0   15    5        46.24         8.41         5.42 o
   1   15    5       214.62         4.45       518.04 o
   2   15    5       383.77         0.86       307.36 o
   3   15    5        55.06        31.36        44.02 o
   4   15    5        11.70       103.43        31.63 o
   5   15    5       -24.21        82.99        85.95 o
   6   15    5      1293.84         3.92      1411.36 o
  -9   16    5        11.29       104.45        58.45 o
  -8   16    5         1.04       967.21        59.80 o
  -7   16    5       763.97         2.99       874.45 o
  -6   16    5        81.54        26.83       195.24 o
  -5   16    5       421.07         1.59       367.01 o
  -4   16    5      1559.46         0.83      1644.79 o
  -3   16    5      2592.85         0.49      2247.75 o
  -2   16    5       596.34         1.28       676.63 o
  -1   16    5     12427.79         0.53     11362.86 o
   0   16    5       254.72         2.56       480.74 o
   1   16    5      1784.22         0.62      1662.65 o
   2   16    5       -13.18        29.70         0.85 o
   3   16    5        42.77        23.62         6.72 o
   4   16    5        13.47       126.11       144.95 o
   5   16    5       185.78        14.36       500.20 o
   6   16    5       243.36        17.81       365.33 o
  -8   17    5       -17.47        68.39         0.02 o
  -7   17    5       122.10        15.29       117.79 o
  -6   17    5        82.45        19.10       277.32 o
  -5   17    5       211.12         3.20       299.71 o
  -4   17    5        27.14        16.48        19.31 o
  -3   17    5        27.56        16.24         3.41 o
  -2   17    5      1300.32         0.86      1132.83 o
  -1   17    5       910.23         1.17      1074.44 o
   0   17    5        28.20        20.61         0.23 o
   1   17    5       960.38         1.02      1168.60 o
   2   17    5        76.56         5.62       239.22 o
   3   17    5       286.62         6.20       620.69 o
   4   17    5       407.23         9.55       751.75 o
   5   17    5       119.90        21.90       190.36 o
  -7   18    5       340.77         8.01       299.71 o
  -6   18    5       292.41         6.71       426.48 o
  -5   18    5        94.28         4.93       201.42 o
  -4   18    5       224.70         2.50       267.17 o
  -3   18    5       105.06         9.18        57.12 o
  -2   18    5        68.23         8.70       112.13 o
  -1   18    5       189.06         3.96       208.98 o
   0   18    5        96.24         7.08       122.60 o
   1   18    5        18.15        22.00        90.91 o
   2   18    5         7.08        45.16        49.42 o
   3   18    5       361.38         5.62       322.96 o
   4   18    5        20.88       139.71        68.97 o
   5   18    5        39.82        54.76        56.45 o
  -7   19    5       281.90        12.18        57.78 o
  -6   19    5         9.30       113.21         0.93 o
  -5   19    5       203.06         4.16       217.96 o
  -4   19    5       207.36         3.10       301.23 o
  -3   19    5        61.00         9.00        53.84 o
  -2   19    5         0.59       733.33         1.74 o
  -1   19    5       109.62         6.60        87.59 o
   0   19    5        61.94        15.84        26.43 o
   1   19    5       252.81         6.20       241.94 o
   2   19    5       161.80         9.80        17.42 o
   3   19    5       721.46         4.37       530.11 o
   4   19    5       391.64         9.06       538.24 o
  -6   20    5       653.82         4.49       688.11 o
  -5   20    5       126.79        17.14         8.41 o
  -4   20    5       681.73         1.93       903.27 o
  -3   20    5       985.33         1.35      1183.67 o
  -2   20    5       432.22         2.92       569.25 o
  -1   20    5       319.69         4.97       338.95 o
   0   20    5        34.34        32.95         0.16 o
   1   20    5       309.41         5.90       340.57 o
   2   20    5       354.57         7.51       321.39 o
   3   20    5       147.62        13.76       214.09 o
  -5   21    5       295.50        10.43       421.06 o
  -4   21    5        53.00        16.00        61.17 o
  -3   21    5       167.70         5.62       162.37 o
  -2   21    5       632.52         2.82      1153.63 o
  -1   21    5       134.10        10.89       109.36 o
   0   21    5       288.32         6.55       704.34 o
   1   21    5        74.82        19.54         2.94 o
   2   21    5        11.90       108.78        59.80 o
  -4   22    5        67.90        13.25       198.94 o
  -3   22    5       243.05         4.54       223.18 o
  -2   22    5        -2.92       251.22        12.05 o
  -1   22    5       132.94        11.22        20.88 o
   0   22    5        19.45        65.93        91.75 o
   1   22    5       215.21         9.36        44.61 o
 -11    0    6        -2.16      4872.04        33.13 o
 -10    0    6       -21.90       123.21       246.06 o
  -9    0    6      3846.48         2.46      3482.24 o
  -8    0    6       334.16         0.40       450.40 o
  -7    0    6      2683.24         0.16      3011.83 o
  -6    0    6       235.93         1.66       135.58 o
  -5    0    6      4474.27         0.34      3497.81 o
  -4    0    6        19.80        14.29         1.11 o
  -3    0    6       621.01         1.56       450.40 o
  -2    0    6      8141.45         0.32      6636.29 o
  -1    0    6      2628.61         0.37      2072.17 o
   0    0    6     15560.07         0.48     14728.33 o
   1    0    6      8311.97         0.41      9158.45 o
   2    0    6      4019.56         0.48      4460.60 o
   3    0    6      3243.30         3.35      2738.61 o
   4    0    6       552.72        11.36       524.06 o
   5    0    6        82.81         8.24        97.74 o
   6    0    6       159.52         2.31       201.42 o
   7    0    6       211.70        38.81        21.69 o
   8    0    6        71.91       281.23        41.15 o
 -11    1    6       -14.90       131.79         8.93 o
 -10    1    6        62.41        30.14       232.47 o
  -9    1    6         0.09       584.19         3.25 o
  -8    1    6        21.53         5.24        20.48 o
  -7    1    6        28.20         4.37        31.63 o
  -6    1    6      5296.93         0.19      4620.48 o
  -5    1    6      1506.22         0.10      1637.67 o
  -4    1    6      2469.10         0.15      1922.95 o
  -3    1    6      1634.58         0.18      1045.83 o
  -2    1    6       197.40         0.85       179.60 o
  -1    1    6        -2.10        42.25         9.19 o
   0    1    6      7537.71         0.20      7546.05 o
   1    1    6      6332.98         0.25      5980.42 o
   2    1    6      2016.91         0.34      2277.01 o
   3    1    6      1976.69         0.42      2251.92 o
   4    1    6      1223.60         0.15      1359.03 o
   5    1    6      1126.27         0.52      1103.44 o
   6    1    6       343.73         0.77       546.42 o
   7    1    6        39.06        76.21         1.02 o
   8    1    6       -15.76       119.90        74.93 o
 -11    2    6        30.47        84.82        21.29 o
 -10    2    6        55.50        13.84       186.74 o
  -9    2    6       104.86         2.13       149.21 o
  -8    2    6      5674.61         0.32      5091.88 o
  -7    2    6       225.30         1.21       181.96 o
  -6    2    6      1092.30         0.46       697.36 o
  -5    2    6      4219.80         0.08      3992.31 o
  -4    2    6      3340.84         0.12      2982.97 o
  -3    2    6      1023.36         0.21      1000.85 o
  -2    2    6        11.97        10.18         0.63 o
  -1    2    6      1621.67         0.26      1295.01 o
   0    2    6      2543.18         0.40      2789.43 o
   1    2    6       280.56         0.88       229.80 o
   2    2    6       185.50         1.42       277.32 o
   3    2    6        -0.02       483.56         6.05 o
   4    2    6       356.83         5.02       441.13 o
   5    2    6      1149.21         3.39      1232.54 o
   6    2    6       488.41         1.77       338.95 o
   7    2    6         2.04       160.53         5.84 o
   8    2    6       151.04        24.60       163.49 o
 -11    3    6       -16.24       146.41        10.86 o
 -10    3    6         1.99        93.70        51.30 o
  -9    3    6       970.95         1.25      1260.46 o
  -8    3    6       109.41         2.56       225.82 o
  -7    3    6      3497.54         0.35      3104.16 o
  -6    3    6      5932.08         0.45      5691.76 o
  -5    3    6      3185.47         0.30      2620.34 o
  -4    3    6      7250.52         0.13      6830.99 o
  -3    3    6      5192.64         0.14      4819.70 o
  -2    3    6        58.06         2.62        22.10 o
  -1    3    6      1463.06         0.66      1630.56 o
   0    3    6      2189.30         0.42      2231.12 o
   1    3    6      5665.57         0.31      6199.86 o
   2    3    6      1242.56         0.16      1314.06 o
   3    3    6      1976.69         1.59      1996.86 o
   4    3    6      8617.41         1.14      8344.78 o
   5    3    6       985.96         3.06       921.85 o
   6    3    6       374.81         7.13       283.21 o
   7    3    6        -1.82       242.42         2.64 o
   8    3    6        93.51        36.12        31.14 o
 -11    4    6       176.36        26.94       168.02 o
 -10    4    6        -1.74       234.09        45.79 o
  -9    4    6      2218.41         0.76      1992.94 o
  -8    4    6        -2.56       101.61         4.26 o
  -7    4    6      5890.56         0.46      5211.72 o
  -6    4    6       125.89         2.40       154.62 o
  -5    4    6     10487.81         0.34      9318.93 o
  -4    4    6      4988.60         0.11      4813.60 o
  -3    4    6       253.45         0.58       253.00 o
  -2    4    6      4404.98         0.16      4008.98 o
  -1    4    6     17022.42         0.40     17018.70 o
   0    4    6      1642.68         0.56      1320.44 o
   1    4    6     14146.72         0.96     13061.31 o
   2    4    6      4454.23         0.81      4537.23 o
   3    4    6        43.82        27.77        28.27 o
   4    4    6       262.76         8.53       396.19 o
   5    4    6        40.70        44.36        30.17 o
   6    4    6       121.66        16.89        15.29 o
   7    4    6       148.11         6.92       260.04 o
   8    4    6       295.84        11.83       258.62 o
 -11    5    6       235.93        30.69       192.79 o
 -10    5    6        30.58        19.71        65.36 o
  -9    5    6        19.01        27.14        93.44 o
  -8    5    6        85.56         6.76       229.80 o
  -7    5    6      5983.02         0.45      5475.08 o
  -6    5    6       200.79         2.28       150.28 o
  -5    5    6       396.81         1.32       430.12 o
  -4    5    6      1453.90         0.08      1375.28 o
  -3    5    6      4139.64         0.14      4109.76 o
  -2    5    6      7167.32         0.20      7530.79 o
  -1    5    6     20577.90         0.45     19634.29 o
   0    5    6      7077.86         0.96      6529.34 o
   1    5    6      6531.87         1.19      5932.94 o
   2    5    6     10679.16         1.06     10526.40 o
   3    5    6        61.78        16.24        35.71 o
   4    5    6        -0.28      2210.88        18.17 o
   5    5    6      2568.46         2.92      2084.19 o
   6    5    6       262.76        12.25        85.14 o
   7    5    6       266.67        18.49       255.80 o
   8    5    6       137.83        10.76       278.79 o
 -11    6    6        -9.12        92.35        23.36 o
 -10    6    6       168.74         5.02       358.64 o
  -9    6    6        -5.11        96.24        46.38 o
  -8    6    6      3917.51         0.56      3767.90 o
  -7    6    6       -20.88        17.14         0.70 o
  -6    6    6      1966.04         0.76      1454.61 o
  -5    6    6      4239.31         0.44      3724.87 o
  -4    6    6        24.90         0.96        61.17 o
  -3    6    6       992.88         0.21      1045.83 o
  -2    6    6        76.39         2.72        55.14 o
  -1    6    6      5652.03         0.40      5514.16 o
   0    6    6       368.26         3.13       442.97 o
   1    6    6      2484.03         0.79      2504.69 o
   2    6    6        15.21        65.93         0.77 o
   3    6    6       -39.94        17.14         2.50 o
   4    6    6       -41.73        30.58         0.23 o
   5    6    6       381.03         7.78       488.47 o
   6    6    6       232.87        13.25        66.79 o
   7    6    6       232.87        13.18       122.60 o
   8    6    6       210.83         7.73       370.39 o
 -11    7    6        52.56        20.98        65.36 o
 -10    7    6        41.22        18.66       239.22 o
  -9    7    6        15.13        39.82         4.64 o
  -8    7    6       135.72         6.15       134.56 o
  -7    7    6       820.82         2.10       746.94 o
  -6    7    6        42.38        17.39         5.84 o
  -5    7    6      1637.82         1.12      1375.28 o
  -4    7    6      1923.70         0.07      1854.21 o
  -3    7    6      4755.48         0.23      4608.54 o
  -2    7    6       305.90         1.00       262.88 o
  -1    7    6        86.49         5.76       202.67 o
   0    7    6      2363.90         0.28      2310.68 o
   1    7    6      3821.71         0.86      4166.29 o
   2    7    6       654.85         2.72       326.13 o
   3    7    6        40.83        37.21        19.69 o
   4    7    6        44.22        24.90         1.02 o
   5    7    6      3029.40         1.28      2963.80 o
   6    7    6        43.69        54.61        71.17 o
   7    7    6      1796.91         3.92      1451.26 o
   8    7    6        55.95        27.88       208.98 o
 -11    8    6        13.32       112.15        61.86 o
 -10    8    6        82.26        11.36       474.97 o
  -9    8    6        -3.92       113.42        38.38 o
  -8    8    6       -49.28        12.89         3.09 o
  -7    8    6      2330.96         1.21      1884.60 o
  -6    8    6       784.56         1.59       605.46 o
  -5    8    6      7938.81         0.56      7776.80 o
  -4    8    6      9120.25         0.15      8587.35 o
  -3    8    6        49.28         6.40        45.19 o
  -2    8    6      7101.43         0.24      7050.62 o
  -1    8    6     32335.23         0.53     32375.31 o
   0    8    6       158.00         1.28       201.42 o
   1    8    6      7337.64         0.90      6693.69 o
   2    8    6      1120.24         1.59      1031.67 o
   3    8    6       259.53         5.62       237.86 o
   4    8    6       512.57         3.96       316.68 o
   5    8    6       349.69         5.48       348.73 o
   6    8    6        14.82       108.16        57.12 o
   7    8    6       723.61         7.56       607.62 o
   8    8    6       587.09         8.12       428.30 o
 -10    9    6         5.38       160.53        95.15 o
  -9    9    6         8.88        85.38       340.57 o
  -8    9    6       107.12         7.18        90.91 o
  -7    9    6       163.84         4.80       130.51 o
  -6    9    6      2872.96         0.94      2260.27 o
  -5    9    6        80.82         9.92         5.02 o
  -4    9    6       130.87         0.71       187.94 o
  -3    9    6     16098.53         0.35     15615.84 o
  -2    9    6       112.15         3.35       105.72 o
  -1    9    6      2669.79         0.38      2647.40 o
   0    9    6      1057.55         0.61       967.77 o
   1    9    6       329.42         4.08       401.45 o
   2    9    6       143.52         9.06        78.00 o
   3    9    6       818.53         2.59       702.01 o
   4    9    6        90.63        16.73        24.22 o
   5    9    6       822.54         3.10       981.49 o
   6    9    6      2440.36         1.80      2239.43 o
   7    9    6        78.32        31.02       122.60 o
 -10   10    6        29.05        34.46        31.63 o
  -9   10    6       -63.84        17.64        26.43 o
  -8   10    6        -0.27      1545.28         2.23 o
  -7   10    6        78.85        10.63        57.12 o
  -6   10    6        76.04        13.32       165.75 o
  -5   10    6       243.05         3.39       240.58 o
  -4   10    6      6288.49         0.28      6007.63 o
  -3   10    6      1324.23         0.44      1156.61 o
  -2   10    6       104.65         2.92        40.03 o
  -1   10    6      2289.62         0.42      2417.50 o
   0   10    6       830.02         0.69      1042.99 o
   1   10    6       198.53         4.58       253.00 o
   2   10    6      1208.26         1.64      1115.15 o
   3   10    6        88.55        17.81       253.00 o
   4   10    6       236.24        10.63       467.34 o
   5   10    6        68.23        29.27        57.78 o
   6   10    6        19.54        64.00        54.49 o
   7   10    6       645.16         5.29       838.45 o
 -10   11    6        15.76        55.35        12.67 o
  -9   11    6       160.78         7.51       187.94 o
  -8   11    6        38.81        25.00        30.65 o
  -7   11    6        11.49        47.47        14.28 o
  -6   11    6       232.56         5.11       214.09 o
  -5   11    6       249.01         3.72       271.50 o
  -4   11    6       116.21         0.86        46.38 o
  -3   11    6       698.54         0.64       558.82 o
  -2   11    6      6717.44         0.32      7431.97 o
  -1   11    6        99.60         3.61       106.62 o
   0   11    6       203.35         1.54       229.80 o
   1   11    6        18.15         2.34         1.41 o
   2   11    6       331.97         8.82       153.53 o
   3   11    6       222.01         7.62       233.81 o
   4   11    6      3167.44         1.59      3011.83 o
   5   11    6       302.76         6.97       768.71 o
   6   11    6        84.64        25.40       137.63 o
   7   11    6       177.16        26.94       228.47 o
 -10   12    6       175.83        12.89       270.05 o
  -9   12    6       126.79        11.76       231.13 o
  -8   12    6        13.62        67.24        52.56 o
  -7   12    6       117.51         8.76        43.44 o
  -6   12    6       164.35         7.51       133.54 o
  -5   12    6      1060.15         2.56       913.87 o
  -4   12    6      5421.38         0.26      4674.39 o
  -3   12    6       221.41         2.66       329.31 o
  -2   12    6      5571.13         0.31      4936.32 o
  -1   12    6      6048.17         0.36      5764.92 o
   0   12    6       513.02         0.86       571.35 o
   1   12    6       241.80         0.55       365.33 o
   2   12    6        -0.14      3553.35        32.13 o
   3   12    6       443.52         4.84       528.09 o
   4   12    6       -31.36        47.06         0.85 o
   5   12    6       108.37        25.40         0.38 o
   6   12    6        72.42        25.40         8.93 o
   7   12    6       123.65        20.43       281.73 o
  -9   13    6        22.94        51.27       127.52 o
  -8   13    6         1.04       938.81        32.13 o
  -7   13    6       426.84         4.08       658.46 o
  -6   13    6      2547.22         1.23      2331.85 o
  -5   13    6        86.68         0.77        76.46 o
  -4   13    6      4939.28         0.27      4686.42 o
  -3   13    6     12281.07         0.37     10689.32 o
  -2   13    6      1058.20         0.76      1310.87 o
  -1   13    6       128.82         4.49       221.87 o
   0   13    6        12.96        28.41         3.41 o
   1   13    6       331.97         1.30       322.96 o
   2   13    6      1639.44         2.04      1495.10 o
   3   13    6      1057.55         3.50      1518.98 o
   4   13    6       256.32        11.70       444.82 o
   5   13    6       472.63         7.29      1100.53 o
   6   13    6        48.30        44.49       189.14 o
  -9   14    6         6.35       186.32        83.53 o
  -8   14    6        97.61        16.24        99.49 o
  -7   14    6        26.83        39.44       127.52 o
  -6   14    6        11.70        65.77        39.48 o
  -5   14    6        20.98         3.69         3.91 o
  -4   14    6       442.68         0.71       335.72 o
  -3   14    6         8.01        26.94        13.62 o
  -2   14    6        27.98        10.43         1.74 o
  -1   14    6       -15.37        18.92         0.49 o
   0   14    6       837.52         0.79       884.88 o
   1   14    6        90.06         4.04       127.52 o
   2   14    6       803.72         3.76      1153.63 o
   3   14    6       141.85        15.92       575.56 o
   4   14    6       -26.83        74.65        85.95 o
   5   14    6       224.40        16.16       448.54 o
   6   14    6        32.95        51.98        20.09 o
  -8   15    6        34.57        49.84        85.14 o
  -7   15    6       -25.50        39.69        13.62 o
  -6   15    6       158.76         8.35       292.15 o
  -5   15    6        43.43         9.36        44.02 o
  -4   15    6       265.69         1.66       358.64 o
  -3   15    6       234.70         2.31       350.37 o
  -2   15    6       101.61         8.18        97.74 o
  -1   15    6       158.26         3.96       270.05 o
   0   15    6      1137.04         0.72      1088.89 o
   1   15    6        14.75        48.02        58.45 o
   2   15    6       -65.45        32.72         0.93 o
   3   15    6       324.72         7.13       367.01 o
   4   15    6       -17.31       142.32        29.21 o
   5   15    6         5.81       324.00         5.22 o
  -8   16    6        -5.95       210.83        30.65 o
  -7   16    6       237.78         9.06       144.95 o
  -6   16    6        15.76        54.76        28.27 o
  -5   16    6       359.48         7.02       484.60 o
  -4   16    6      1353.50         0.86      1349.33 o
  -3   16    6       448.59         1.42       704.34 o
  -2   16    6      1104.23         0.86       989.77 o
  -1   16    6        69.72         7.56       200.18 o
   0   16    6        66.59         7.95       229.80 o
   1   16    6        73.10         4.75       262.88 o
   2   16    6        30.47        31.36        48.81 o
   3   16    6       149.57        22.56        96.01 o
   4   16    6       -81.90        26.94       225.82 o
   5   16    6       -23.33       112.15        10.57 o
  -7   17    6       -10.63       117.51        10.29 o
  -6   17    6       534.07         4.97       370.39 o
  -5   17    6       196.00         9.42       254.40 o
  -4   17    6       576.48         0.98       520.04 o
  -3   17    6      2964.80         0.64      2615.85 o
  -2   17    6      3482.18         0.64      2935.16 o
  -1   17    6       754.60         1.32       665.25 o
   0   17    6       566.92         2.99       444.82 o
   1   17    6        62.57         5.66       231.13 o
   2   17    6       157.50        13.69       133.54 o
   3   17    6        61.47        30.80       176.08 o
   4   17    6        82.08        35.40       189.14 o
  -7   18    6       292.07        10.82        92.60 o
  -6   18    6       391.64         6.55       251.61 o
  -5   18    6       249.96         7.40       200.18 o
  -4   18    6        81.00         4.93       100.36 o
  -3   18    6      1364.56         0.86      1285.54 o
  -2   18    6        79.21         8.53       144.95 o
  -1   18    6       909.02         2.02       482.67 o
   0   18    6        83.91         8.07       154.62 o
   1   18    6       243.67         9.30       295.16 o
   2   18    6       566.92         4.00       512.06 o
   3   18    6       139.00        27.25        23.36 o
   4   18    6        83.36        30.47       174.92 o
  -6   19    6       314.35        10.18       247.44 o
  -5   19    6       180.10        11.83       106.62 o
  -4   19    6        38.32        22.66        45.79 o
  -3   19    6       200.51         5.11       194.01 o
  -2   19    6       483.12         3.96       683.50 o
  -1   19    6       181.17         6.50       232.47 o
   0   19    6        61.78         9.86       176.08 o
   1   19    6        45.43        26.11        29.69 o
   2   19    6       -54.02        32.26         0.43 o
   3   19    6       207.65        13.69       159.03 o
  -5   20    6       178.76        15.21        57.78 o
  -4   20    6        96.24        50.84         1.98 o
  -3   20    6       190.44         6.30       186.74 o
  -2   20    6        59.14        14.06       144.95 o
  -1   20    6        70.39        12.53        80.35 o
   0   20    6       -39.82        25.00         6.05 o
   1   20    6        49.14        30.80        32.63 o
   2   20    6        63.52        31.70         1.62 o
  -3   21    6       442.68         2.62       683.50 o
  -2   21    6       435.14         3.50       716.05 o
  -1   21    6        65.61        15.44       198.94 o
   0   21    6       816.82         3.61       761.42 o
 -11    1    7        -1.32      1867.97         0.16 o
 -10    1    7         2.43       563.11       496.27 o
  -9    1    7         8.01       180.90       106.62 o
  -8    1    7        50.55         5.24        18.54 o
  -7    1    7      3191.12         0.50      3242.77 o
  -6    1    7       183.33         0.35       161.25 o
  -5    1    7       384.94         0.44       428.30 o
  -4    1    7       119.03         1.54       155.72 o
  -3    1    7      1460.00         0.37      1168.60 o
  -2    1    7       108.16         1.72       114.00 o
  -1    1    7     10130.42         0.26      9652.72 o
   0    1    7      2612.23         0.30      2633.85 o
   1    1    7       349.69         0.79       415.66 o
   2    1    7      8429.08         0.30      7956.06 o
   3    1    7        -6.86        17.56        21.69 o
   4    1    7      1709.00         0.14      2092.22 o
   5    1    7       132.25        16.16       114.00 o
   6    1    7       -52.85        37.70        43.44 o
   7    1    7        57.91        67.90        15.64 o
 -11    2    7      2406.88         3.24      1515.56 o
 -10    2    7        -0.55      2375.59       130.51 o
  -9    2    7      2182.76         0.64      2531.15 o
  -8    2    7       745.84         3.53      1427.92 o
  -7    2    7       -16.24        10.63         4.83 o
  -6    2    7      1053.00         1.39       803.20 o
  -5    2    7      7537.71         0.14      7094.97 o
  -4    2    7        67.40         2.13        41.15 o
  -3    2    7       354.95         0.74       207.71 o
  -2    2    7       134.10         2.16       130.51 o
  -1    2    7      8416.23         0.28      7684.08 o
   0    2    7      6502.81         0.23      6117.11 o
   1    2    7     12873.17         0.31     11674.09 o
   2    2    7       792.42         0.35       818.22 o
   3    2    7       880.90         3.13      1012.01 o
   4    2    7        50.55        36.36        53.84 o
   5    2    7      2765.71         2.37      2798.72 o
   6    2    7       128.82        23.14       152.45 o
   7    2    7      1001.72         6.55      1020.41 o
 -11    3    7        32.83       115.78        32.13 o
 -10    3    7       169.52        36.72       522.05 o
  -9    3    7       -13.10        13.40         0.77 o
  -8    3    7        11.09        20.79        17.06 o
  -7    3    7      1140.41         0.64      1054.37 o
  -6    3    7      4177.04         0.35      4315.08 o
  -5    3    7        85.56         0.37        46.38 o
  -4    3    7      5919.76         0.18      5559.94 o
  -3    3    7      1317.69         0.26      1129.87 o
  -2    3    7      1077.81         0.53      1109.29 o
  -1    3    7      1991.84         0.40      1801.61 o
   0    3    7      3977.82         0.31      3660.78 o
   1    3    7      6024.86         0.26      5724.96 o
   2    3    7      5777.52         0.92      5671.89 o
   3    3    7      1144.47         2.89      1060.09 o
   4    3    7      2519.04         2.04      2165.20 o
   5    3    7       157.75        17.89        46.98 o
   6    3    7        34.34        54.02         0.63 o
   7    3    7        14.75       129.28        31.14 o
 -11    4    7        57.61       102.21         4.83 o
 -10    4    7         1.99      1148.53        10.01 o
  -9    4    7        58.52         5.76        92.60 o
  -8    4    7        78.15         9.67        44.61 o
  -7    4    7       144.00         4.58        98.61 o
  -6    4    7      3330.44         0.50      3374.19 o
  -5    4    7       331.97         1.28       356.98 o
  -4    4    7        52.56         1.59        26.43 o
  -3    4    7      1493.82         0.31      1612.87 o
  -2    4    7       456.25         0.67       504.14 o
  -1    4    7      3779.79         0.34      3655.47 o
   0    4    7      1476.10         0.55      1031.67 o
   1    4    7        81.90        11.02        16.70 o
   2    4    7       936.97         3.57       987.00 o
   3    4    7      7323.94         1.06      6911.12 o
   4    4    7         8.47       166.41        46.98 o
   5    4    7       643.13         6.45       473.06 o
   6    4    7       -41.60        57.46         1.02 o
   7    4    7        97.42        28.62        76.46 o
 -11    5    7        75.52        78.32        25.53 o
 -10    5    7       -91.97        42.25        99.49 o
  -9    5    7         2.82       139.95       392.70 o
  -8    5    7        -8.07        34.46        11.15 o
  -7    5    7       120.56         3.84       329.31 o
  -6    5    7       208.51         3.46       233.81 o
  -5    5    7       573.12         1.25       526.07 o
  -4    5    7       540.56         0.22       629.47 o
  -3    5    7      1938.64         0.25      1861.78 o
  -2    5    7      2708.16         0.23      2535.57 o
  -1    5    7       916.27         1.08      1057.23 o
   0    5    7       400.40         2.19       486.53 o
   1    5    7      1118.90         2.50      1171.60 o
   2    5    7        17.06        48.58        77.23 o
   3    5    7      2661.53         1.96      2720.24 o
   4    5    7        85.93        19.36        36.24 o
   5    5    7      1863.65         3.17      1919.09 o
   6    5    7       103.02        23.23        67.51 o
   7    5    7        25.70        87.05         1.11 o
 -10    6    7        46.51        42.38        39.48 o
  -9    6    7        12.60        49.84       180.78 o
  -8    6    7      1242.56         1.25      1505.32 o
  -7    6    7         9.24        34.81        28.74 o
  -6    6    7       496.84         1.96       441.13 o
  -5    6    7      1040.71         1.06       871.86 o
  -4    6    7       339.66         0.26       284.69 o
  -3    6    7         6.55        14.36        10.29 o
  -2    6    7         5.38        45.97        95.15 o
  -1    6    7      3315.46         0.64      3252.79 o
   0    6    7       241.49         8.47       140.75 o
   1    6    7      8388.73         1.46      8232.77 o
   2    6    7      2016.01         2.92      2068.17 o
   3    6    7      7267.56         1.10      6773.01 o
   4    6    7       673.40         4.08       500.20 o
   5    6    7       104.65        27.25       161.25 o
   6    6    7       238.08        15.76       190.36 o
   7    6    7       612.07         9.18       534.17 o
 -10    7    7      1456.95         1.23      1857.99 o
  -9    7    7         5.06       120.12       313.56 o
  -8    7    7         5.20        70.06        15.64 o
  -7    7    7        15.37        29.16        55.80 o
  -6    7    7      4974.48         0.90      4686.42 o
  -5    7    7       -48.86        15.52         7.42 o
  -4    7    7      4106.25         0.16      4632.43 o
  -3    7    7      4780.34         0.23      5054.32 o
  -2    7    7       413.31         0.98       431.94 o
  -1    7    7       249.64         1.56       272.95 o
   0    7    7      1211.04         2.76      1103.44 o
   1    7    7       458.82         4.49       534.17 o
   2    7    7      1492.28         2.59      1248.01 o
   3    7    7      3882.54         1.37      3338.55 o
   4    7    7       111.72        21.16        47.59 o
   5    7    7      3386.08         2.40      3374.19 o
   6    7    7        -0.58      2667.72        46.38 o
   7    7    7        74.13        39.56        11.45 o
 -10    8    7        12.46        49.56         4.26 o
  -9    8    7       119.46        13.40       332.51 o
  -8    8    7       -20.34       169.00       723.12 o
  -7    8    7        28.84        58.06         3.25 o
  -6    8    7       372.49         3.46       558.82 o
  -5    8    7      1470.72         1.04      1365.52 o
  -4    8    7       195.72         0.53       187.94 o
  -3    8    7       115.99         2.56        51.30 o
  -2    8    7        41.22         7.56        37.84 o
  -1    8    7        15.44        17.31        10.86 o
   0    8    7      4006.89         1.59      3816.60 o
   1    8    7       437.23         6.30       785.86 o
   2    8    7       147.62         8.29       214.09 o
   3    8    7      2043.04         2.76      2395.94 o
   4    8    7       175.56        12.32       215.38 o
   5    8    7       481.36         9.00       389.22 o
   6    8    7        22.85       154.50         7.66 o
 -10    9    7        -9.55        71.40         2.37 o
  -9    9    7        12.74       112.78       828.30 o
  -8    9    7        34.22        21.34       302.76 o
  -7    9    7       100.80         9.55       154.62 o
  -6    9    7      1237.63         1.19      1192.75 o
  -5    9    7      2982.25         0.71      2752.42 o
  -4    9    7      1743.90         0.19      1478.16 o
  -3    9    7       769.51         1.10       879.66 o
  -2    9    7       183.06         2.22       170.30 o
  -1    9    7       -18.23        12.82         8.93 o
   0    9    7        17.22        39.06         0.03 o
   1    9    7       -18.15        36.00         2.50 o
   2    9    7       -23.52        37.70        25.98 o
   3    9    7      1676.90         2.02      1869.37 o
   4    9    7       -36.24        40.32         7.18 o
   5    9    7       425.60         5.95       538.24 o
   6    9    7       319.34        11.76       240.58 o
 -10   10    7        -0.52      1460.00        76.46 o
  -9   10    7        19.71        39.31       134.56 o
  -8   10    7       213.45         7.24       611.96 o
  -7   10    7        85.75        13.69       210.25 o
  -6   10    7        50.27        14.98        49.42 o
  -5   10    7        30.58        26.21        12.67 o
  -4   10    7       417.79         0.44       538.24 o
  -3   10    7       220.82         2.56       189.14 o
  -2   10    7       798.06         0.98       685.80 o
  -1   10    7      2050.28         0.53      2357.39 o
   0   10    7       346.70         0.96       530.11 o
   1   10    7       794.68         3.28       699.68 o
   2   10    7        56.70        34.46        20.09 o
   3   10    7      2341.59         1.69      2004.72 o
   4   10    7      3266.12         1.44      3011.83 o
   5   10    7       -46.79        49.28         3.57 o
   6   10    7       605.16         8.29       739.75 o
  -9   11    7       165.64        10.69       629.47 o
  -8   11    7        75.86        19.89       165.75 o
  -7   11    7      1648.36         1.64      1241.81 o
  -6   11    7        77.79        13.18        81.93 o
  -5   11    7       157.00         5.57        95.15 o
  -4   11    7        -2.89        74.30        36.77 o
  -3   11    7      1253.87         0.81      1080.21 o
  -2   11    7       281.23         2.13       368.70 o
  -1   11    7       428.90         1.69       215.38 o
   0   11    7        56.55         3.46        47.59 o
   1   11    7        26.01        38.19        24.65 o
   2   11    7      1117.56         2.69      1106.36 o
   3   11    7       159.01        12.25       573.45 o
   4   11    7       -10.63       215.21         7.18 o
   5   11    7      3147.21         1.77      2629.35 o
   6   11    7       110.25        21.25       122.60 o
  -9   12    7        99.20        19.18       139.70 o
  -8   12    7       209.38         6.81       473.06 o
  -7   12    7       133.86        10.24        36.77 o
  -6   12    7        -5.24       121.00        42.86 o
  -5   12    7      1684.28         1.44      1637.67 o
  -4   12    7      1982.03         0.38      1720.48 o
  -3   12    7        84.46         3.61       155.72 o
  -2   12    7      3887.52         0.41      4109.76 o
  -1   12    7        16.65        15.44        13.95 o
   0   12    7      1721.42         0.41      1797.88 o
   1   12    7        60.37        16.48        63.95 o
   2   12    7        68.56        18.58        87.59 o
   3   12    7       165.12        12.18       251.61 o
   4   12    7       108.16        27.46       660.72 o
   5   12    7       133.63        28.20       137.63 o
  -9   13    7        70.39        20.98        13.30 o
  -8   13    7       -40.96        29.27         1.21 o
  -7   13    7        76.39        17.64        75.69 o
  -6   13    7        26.63        30.14         9.46 o
  -5   13    7         2.07       416.98         1.51 o
  -4   13    7        14.36        23.62         0.43 o
  -3   13    7        12.46        19.36        19.31 o
  -2   13    7       835.79         0.96       820.73 o
  -1   13    7       134.79         3.39       138.67 o
   0   13    7        97.42         2.89        91.75 o
   1   13    7        91.78        12.74       171.45 o
   2   13    7       217.86        20.34       410.31 o
   3   13    7        59.75        27.14        11.15 o
   4   13    7       228.61        14.75       258.62 o
   5   13    7        29.27        57.00        18.92 o
  -8   14    7       394.42         5.34       544.37 o
  -7   14    7        -5.34       276.22        96.87 o
  -6   14    7        -6.50       149.33        80.35 o
  -5   14    7        71.74        15.21       121.63 o
  -4   14    7        61.78         3.31       178.42 o
  -3   14    7         4.28        50.55         5.42 o
  -2   14    7        13.84        20.43         0.09 o
  -1   14    7       -28.52        12.39        27.80 o
   0   14    7       320.77         2.34       330.91 o
   1   14    7        22.47        49.42         2.50 o
   2   14    7       124.10        13.25       126.53 o
   3   14    7       256.96         9.61       248.83 o
   4   14    7       337.09         9.67       506.11 o
   5   14    7        49.42        63.68       107.53 o
  -8   15    7       151.04        13.91       227.14 o
  -7   15    7       460.10         5.38       446.68 o
  -6   15    7       372.49         4.93       404.98 o
  -5   15    7       -21.44        40.58        16.70 o
  -4   15    7       -23.81        23.33        15.29 o
  -3   15    7      2103.14         0.61      1861.78 o
  -2   15    7      1792.68         1.21      1812.82 o
  -1   15    7       466.13         1.69       324.54 o
   0   15    7        -5.29        73.79         3.41 o
   1   15    7       274.56         6.40       321.39 o
   2   15    7       218.45         9.36       165.75 o
   3   15    7        91.97        27.98       181.96 o
   4   15    7        40.96        62.88       129.51 o
  -7   16    7       130.42        13.10        68.97 o
  -6   16    7       178.49        10.63       208.98 o
  -5   16    7       619.51         3.50       815.70 o
  -4   16    7       112.36        12.89       132.53 o
  -3   16    7        -8.76        31.58        13.30 o
  -2   16    7      2944.15         0.66      2729.42 o
  -1   16    7        16.97        20.88         0.19 o
   0   16    7      1024.64         1.88       913.87 o
   1   16    7       193.77        10.76       274.40 o
   2   16    7         4.71       458.82         0.93 o
   3   16    7        77.79        27.67        13.95 o
  -6   17    7        84.82        21.44        55.14 o
  -5   17    7       332.70         6.81       417.46 o
  -4   17    7       683.30         5.24       911.21 o
  -3   17    7        65.12         8.58        96.87 o
  -2   17    7       477.42         1.80       571.35 o
  -1   17    7        36.48        21.81         1.74 o
   0   17    7       308.35         6.92       210.25 o
   1   17    7        77.44        20.34        17.06 o
   2   17    7        81.18        23.14         0.16 o
   3   17    7       194.04        14.06       190.36 o
  -5   18    7        82.26        24.11        67.51 o
  -4   18    7       231.65        15.44       308.91 o
  -3   18    7       123.65         5.66       157.92 o
  -2   18    7        48.58        16.97        23.36 o
  -1   18    7       972.82         1.23       924.52 o
   0   18    7       -29.27        39.69        97.74 o
   1   18    7       -19.36        54.91        64.66 o
   2   18    7       279.56         9.61       102.13 o
  -4   19    7       329.06         7.56       403.22 o
  -3   19    7       186.60         5.76       319.81 o
  -2   19    7       177.16         6.86       324.54 o
  -1   19    7        84.64        20.07        61.86 o
   0   19    7       499.97         5.76       228.47 o
   1   19    7       338.93         6.55       435.61 o
  -2   20    7        71.06        28.41       413.87 o
 -10    0    8        43.96        82.08       169.16 o
  -9    0    8        13.25       173.45        34.67 o
  -8    0    8        13.69       224.10      1138.75 o
  -7    0    8      1676.08         0.13      1529.28 o
  -6    0    8      8729.16         0.42      7622.58 o
  -5    0    8        62.73         3.72       128.51 o
  -4    0    8      4814.97         0.53      4519.48 o
  -3    0    8      9690.43         0.56      8562.94 o
  -2    0    8      2069.34         0.66      1824.06 o
  -1    0    8      5172.49         0.64      5619.07 o
   0    0    8      3168.56         0.71      3257.80 o
   1    0    8       991.62         1.61       853.79 o
   2    0    8       475.24         2.79       486.53 o
   3    0    8      2645.04         0.50      2642.88 o
   4    0    8       102.62        36.72        46.38 o
   5    0    8       695.90         7.51       674.34 o
   6    0    8       104.45        39.19         0.19 o
 -10    1    8        57.15        32.95       111.21 o
  -9    1    8       -33.64        41.47       197.70 o
  -8    1    8        -8.07       173.98       206.44 o
  -7    1    8        35.16         5.29        31.14 o
  -6    1    8       328.33         0.56       312.00 o
  -5    1    8      4591.42         0.22      4064.82 o
  -4    1    8      3550.97         0.27      2859.48 o
  -3    1    8      1298.16         0.50       900.63 o
  -2    1    8      6689.60         0.25      6586.28 o
  -1    1    8      1448.56         0.59      1279.25 o
   0    1    8         9.86        23.72         0.07 o
   1    1    8      3742.99         0.32      3607.81 o
   2    1    8        39.31         4.08        32.13 o
   3    1    8        83.91         2.72        84.33 o
   4    1    8        20.70        49.98        11.15 o
   5    1    8       166.41        15.92        75.69 o
   6    1    8        35.16        57.00        73.41 o
 -10    2    8        19.18       151.29        32.63 o
  -9    2    8        25.60        68.72        35.19 o
  -8    2    8        -4.24       325.08       215.38 o
  -7    2    8        40.96         7.29         0.19 o
  -6    2    8        44.76         9.00        45.19 o
  -5    2    8      1173.75         0.24      1106.36 o
  -4    2    8       212.58         1.23       196.47 o
  -3    2    8       769.51         0.56       575.56 o
  -2    2    8       130.87         2.34        74.17 o
  -1    2    8       377.91         1.02       299.71 o
   0    2    8       706.50         0.62       584.03 o
   1    2    8      1336.63         0.42      1346.11 o
   2    2    8       -11.83        14.90        11.75 o
   3    2    8       418.61         2.02       363.65 o
   4    2    8       104.45         9.80       131.52 o
   5    2    8        18.92        86.49         3.09 o
   6    2    8       150.06        26.01        33.13 o
 -10    3    8         0.98      4319.12       166.88 o
  -9    3    8        -4.00       703.31        48.81 o
  -8    3    8        41.99         6.50       390.96 o
  -7    3    8       119.90         4.37       118.74 o
  -6    3    8      1130.98         0.94      1062.95 o
  -5    3    8      3446.86         0.17      2997.38 o
  -4    3    8      4291.56         0.23      3773.29 o
  -3    3    8       749.12         0.61       905.91 o
  -2    3    8       122.77         2.34        51.93 o
  -1    3    8       104.04         2.46        85.14 o
   0    3    8      6193.69         0.34      5845.27 o
   1    3    8       316.13         0.88       368.70 o
   2    3    8        -4.04       103.84        45.79 o
   3    3    8      1220.80         1.12      1150.64 o
   4    3    8        81.54        23.04        67.51 o
   5    3    8       -21.16       145.44         4.64 o
   6    3    8       -58.22        56.85         2.94 o
 -10    4    8        -9.92       280.23       233.81 o
  -9    4    8       -41.99        71.06        61.86 o
  -8    4    8       306.25         3.35       785.86 o
  -7    4    8       111.30         9.00       312.00 o
  -6    4    8      3315.46         0.74      2925.65 o
  -5    4    8       633.53         0.14       567.16 o
  -4    4    8      2899.82         0.27      2906.67 o
  -3    4    8      5324.62         0.36      5281.74 o
  -2    4    8      3789.63         0.40      3887.50 o
  -1    4    8      5143.76         0.35      5352.23 o
   0    4    8      2704.00         0.41      2697.37 o
   1    4    8         0.94       469.59         2.50 o
   2    4    8       158.51         4.71       154.62 o
   3    4    8        91.58        31.47        33.13 o
   4    4    8       -40.70        51.55        32.13 o
   5    4    8        66.10        32.95        10.01 o
   6    4    8       455.82        11.16       327.72 o
 -10    5    8       -53.29        74.30       140.75 o
  -9    5    8        -3.57       513.02       342.19 o
  -8    5    8        35.40        14.98       143.89 o
  -7    5    8       278.89         3.20       304.29 o
  -6    5    8       811.11         1.10       780.94 o
  -5    5    8        87.42         6.50       129.51 o
  -4    5    8      2268.62         0.27      2193.92 o
  -3    5    8        50.84         3.57        40.59 o
  -2    5    8      7515.16         0.44      7924.74 o
  -1    5    8       243.05         2.37       232.47 o
   0    5    8       372.88         2.79       329.31 o
   1    5    8       645.16         1.72       592.55 o
   2    5    8       330.15         7.13       159.03 o
   3    5    8       151.29        15.13        85.95 o
   4    5    8      1576.09         2.82      1684.22 o
   5    5    8       258.24        15.52       196.47 o
   6    5    8       -16.48       165.38        11.45 o
 -10    6    8        26.94       187.69        97.74 o
  -9    6    8       335.26         8.01       678.92 o
  -8    6    8        85.93         8.41       237.86 o
  -7    6    8         9.61        56.25       159.03 o
  -6    6    8       -15.44        25.10        11.45 o
  -5    6    8       818.53         1.30       841.00 o
  -4    6    8       956.66         0.56       858.93 o
  -3    6    8         3.35        52.42        22.94 o
  -2    6    8       699.60         1.19       766.28 o
  -1    6    8       545.22         2.02       332.51 o
   0    6    8       401.20         3.57       380.60 o
   1    6    8       595.36        10.56       579.79 o
   2    6    8        66.10        25.81       102.13 o
   3    6    8       131.79        19.01       594.69 o
   4    6    8       727.38         5.02       711.35 o
   5    6    8        74.65        39.82         5.84 o
   6    6    8       222.01        20.79       270.05 o
 -10    7    8       -22.28       159.01       190.36 o
  -9    7    8        47.33        13.03       125.54 o
  -8    7    8        -1.59       309.41        49.42 o
  -7    7    8        94.48         6.86       345.45 o
  -6    7    8       166.67         5.57       480.74 o
  -5    7    8        25.70        21.90        66.08 o
  -4    7    8        27.88         6.10        23.79 o
  -3    7    8      3095.81         0.32      3318.27 o
  -2    7    8      1134.34         1.02      1112.22 o
  -1    7    8       448.17         2.43       439.28 o
   0    7    8      2127.05         1.32      2072.17 o
   1    7    8       936.36         3.20       866.67 o
   2    7    8      1038.13         4.00      1086.00 o
   3    7    8        24.90        69.56        26.88 o
   4    7    8       -77.26        35.16        80.35 o
   5    7    8       239.63        16.89       247.44 o
  -9    8    8        -3.65       175.30        13.62 o
  -8    8    8        91.20         9.36       224.50 o
  -7    8    8        52.42        18.06       164.62 o
  -6    8    8       324.36         3.17       318.24 o
  -5    8    8      3286.73         0.72      3343.63 o
  -4    8    8      1634.58         0.29      1584.76 o
  -3    8    8      2294.41         0.36      2272.82 o
  -2    8    8       623.50         1.61       711.35 o
  -1    8    8       303.46         3.53       456.01 o
   0    8    8      1907.94         2.37      1884.60 o
   1    8    8       123.65        14.98        95.15 o
   2    8    8       -62.73        31.25         2.94 o
   3    8    8       -10.56       187.96        68.97 o
   4    8    8       164.87        15.76       135.58 o
   5    8    8        72.42        35.28        55.80 o
  -9    9    8        14.14        66.26        96.87 o
  -8    9    8        16.56        50.84        51.30 o
  -7    9    8        84.82         9.42       139.70 o
  -6    9    8       119.68         6.86       144.95 o
  -5    9    8       335.62         4.49       396.19 o
  -4    9    8       913.85         0.48      1003.64 o
  -3    9    8        97.42         3.06       137.63 o
  -2    9    8      2706.08         0.53      2854.78 o
  -1    9    8        93.32         9.36       105.72 o
   0    9    8         2.96       317.91         0.49 o
   1    9    8        51.41        31.92         9.73 o
   2    9    8       192.10        18.32       161.25 o
   3    9    8       132.02        17.39       353.67 o
   4    9    8       400.00         9.42      1177.63 o
   5    9    8       403.61        11.63       375.48 o
  -9   10    8        73.79        14.14       117.79 o
  -8   10    8        27.25        40.58        44.02 o
  -7   10    8         2.22       232.56       163.49 o
  -6   10    8       197.12         6.35       114.94 o
  -5   10    8        43.16        18.75        10.57 o
  -4   10    8        11.02         9.49         6.49 o
  -3   10    8       278.89         2.72       372.08 o
  -2   10    8       634.54         2.25       746.94 o
  -1   10    8       314.35         1.82       342.19 o
   0   10    8        29.27        40.96         2.10 o
   1   10    8      1116.90         4.84       823.25 o
   2   10    8        17.47        97.81       105.72 o
   3   10    8       -18.15       175.03       603.29 o
   4   10    8        75.17        33.06        96.87 o
   5   10    8        19.18       113.64         3.25 o
  -8   11    8        11.29        97.22         2.64 o
  -7   11    8       -39.94        24.60         3.41 o
  -6   11    8        29.48        32.83         7.42 o
  -5   11    8        -7.90        74.48        44.02 o
  -4   11    8        25.81         5.38        85.95 o
  -3   11    8       481.80         1.80       780.94 o
  -2   11    8       798.06         1.00       734.98 o
  -1   11    8        33.64        23.33         1.51 o
   0   11    8         6.71       150.80        31.63 o
   1   11    8        13.76       102.82        13.30 o
   2   11    8        13.54       169.78         0.56 o
   3   11    8         3.72       491.07       662.98 o
   4   11    8        -2.86       469.16        26.88 o
  -8   12    8       545.22         4.49       324.54 o
  -7   12    8        92.35        15.13        18.54 o
  -6   12    8       510.76         3.20       524.06 o
  -5   12    8       422.30         4.16       616.32 o
  -4   12    8       527.62         3.46       744.54 o
  -3   12    8       428.08         1.99       387.49 o
  -2   12    8       -17.56        23.62        16.34 o
  -1   12    8        43.96        10.76        42.86 o
   0   12    8       274.90         6.35       335.72 o
   1   12    8       134.10        12.25       141.79 o
   2   12    8        17.89        66.59        15.64 o
   3   12    8       211.70        19.36       424.67 o
   4   12    8         3.57       324.36        66.79 o
  -8   13    8       185.23        10.69        78.78 o
  -7   13    8       315.42         5.38       350.37 o
  -6   13    8        87.61        14.98         7.18 o
  -5   13    8      1373.44         2.02      1317.24 o
  -4   13    8      1441.72         1.49      1229.45 o
  -3   13    8       199.66         4.12       299.71 o
  -2   13    8        83.72         7.90       106.62 o
  -1   13    8       125.89         3.24       192.79 o
   0   13    8        69.39        15.60        40.03 o
   1   13    8       152.03        10.30       240.58 o
   2   13    8       832.32         4.28       780.94 o
   3   13    8        90.25        24.50         1.31 o
  -7   14    8       160.02         9.80       131.52 o
  -6   14    8       190.99         7.78        64.66 o
  -5   14    8        11.56        72.25         9.73 o
  -4   14    8       562.64         3.13       601.14 o
  -3   14    8       213.45         3.46       313.56 o
  -2   14    8        52.85         8.24        57.78 o
  -1   14    8        48.44        10.43        59.80 o
   0   14    8      1215.92         2.66      1065.82 o
   1   14    8       183.06        24.11       283.21 o
   2   14    8       216.97        13.69       270.05 o
   3   14    8      1600.00         5.06      1375.28 o
  -6   15    8       418.61         5.86       321.39 o
  -5   15    8       -20.70        72.76         1.11 o
  -4   15    8        59.44        20.88       197.70 o
  -3   15    8        29.05        33.18        27.80 o
  -2   15    8       126.56         4.12       101.25 o
  -1   15    8        92.16        10.96       207.71 o
   0   15    8        51.12        23.04         9.73 o
   1   15    8       261.15         7.84        64.66 o
   2   15    8       212.58        14.59       292.15 o
  -6   16    8       379.86         6.25       315.11 o
  -5   16    8       -11.97        77.44        37.84 o
  -4   16    8        40.20        36.84        76.46 o
  -3   16    8        87.42        15.37       150.28 o
  -2   16    8       557.90         2.31       614.14 o
  -1   16    8       248.06         6.60       307.36 o
   0   16    8         0.25      3717.34         2.64 o
   1   16    8        88.74        19.36        78.00 o
  -5   17    8       310.82         9.99       220.57 o
  -4   17    8      1168.27         2.40      1003.64 o
  -3   17    8        29.27        50.13        14.95 o
  -2   17    8        80.28         8.53        96.87 o
  -1   17    8       669.77         2.69       441.13 o
   0   17    8       135.49        15.13       130.51 o
  -2   18    8       297.22         4.33       372.08 o
  -9    1    9         8.07       216.09       302.76 o
  -8    1    9         8.64       159.26       156.82 o
  -7    1    9       351.56        14.29       435.61 o
  -6    1    9      1651.61         0.62      1424.60 o
  -5    1    9       518.02         0.61       353.67 o
  -4    1    9       594.87         1.06       461.66 o
  -3    1    9      2242.02         0.48      2302.24 o
  -2    1    9      2304.96         0.46      2144.80 o
  -1    1    9        50.98         7.18        61.17 o
   0    1    9       716.63         0.81       766.28 o
   1    1    9        42.51         8.76        42.86 o
   2    1    9       537.31         2.34       510.07 o
   3    1    9       615.04         4.33       768.71 o
   4    1    9      1104.23         5.02      1054.37 o
   5    1    9        57.76        32.95        10.86 o
  -9    2    9        22.66        84.82         7.18 o
  -8    2    9       -14.21       109.62       283.21 o
  -7    2    9        99.00        17.81        59.80 o
  -6    2    9       292.75         2.40       397.94 o
  -5    2    9       497.74         0.56       514.05 o
  -4    2    9      2338.69         0.36      1899.89 o
  -3    2    9        -7.90        28.09        45.19 o
  -2    2    9      1289.53         0.74      1003.64 o
  -1    2    9       799.76         1.61       838.45 o
   0    2    9      2105.89         0.55      1850.42 o
   1    2    9        60.68         4.37        44.02 o
   2    2    9      2177.16         0.85      2100.27 o
   3    2    9       165.12        13.47        41.15 o
   4    2    9       -10.96       107.12         4.09 o
   5    2    9       341.88         9.67       305.82 o
  -9    3    9       -30.03       102.21        34.67 o
  -8    3    9        17.22       114.28       131.52 o
  -7    3    9        56.25        17.47        93.44 o
  -6    3    9        67.08         9.12        33.13 o
  -5    3    9      2165.97         0.24      2044.26 o
  -4    3    9      1518.66         0.46      1310.87 o
  -3    3    9       959.76         0.62       805.70 o
  -2    3    9      1545.28         0.64      1408.06 o
  -1    3    9        26.73         9.06        64.66 o
   0    3    9      1447.04         0.52      1536.16 o
   1    3    9      1506.99         0.41      1291.85 o
   2    3    9       103.84         6.40       191.57 o
   3    3    9       330.88         2.86       330.91 o
   4    3    9       224.10        13.10       281.73 o
   5    3    9        40.70        45.02         5.22 o
  -9    4    9       -20.25       201.36         6.72 o
  -8    4    9       -61.78        47.89       144.95 o
  -7    4    9      1278.78         1.14      1441.23 o
  -6    4    9        51.27        13.32         8.67 o
  -5    4    9       544.76         0.29       658.46 o
  -4    4    9       696.96         0.58       656.21 o
  -3    4    9       456.25         1.21       456.01 o
  -2    4    9       103.23         4.80       135.58 o
  -1    4    9       744.74         0.77       554.67 o
   0    4    9       399.60         2.72       488.47 o
   1    4    9        92.35         6.45        44.02 o
   2    4    9      1527.25         1.90      1192.75 o
   3    4    9       286.62         4.33       367.01 o
   4    4    9        55.35        39.82         0.07 o
  -9    5    9        28.09       114.49       105.72 o
  -8    5    9         2.76       743.65       241.94 o
  -7    5    9        -8.70        70.39         1.62 o
  -6    5    9       375.58         3.50       327.72 o
  -5    5    9         5.62        76.74         0.12 o
  -4    5    9        54.76         4.45        31.63 o
  -3    5    9        79.03         5.06       136.61 o
  -2    5    9       570.25         1.56       571.35 o
  -1    5    9        44.89        12.18         7.66 o
   0    5    9        60.22         8.35         0.05 o
   1    5    9       150.06         5.02       176.08 o
   2    5    9       145.20         7.45       247.44 o
   3    5    9       487.08         3.35       598.99 o
   4    5    9       596.34         8.35       616.32 o
  -9    6    9        24.50       128.14       280.26 o
  -8    6    9       135.72         7.78       144.95 o
  -7    6    9        73.10        11.90       326.13 o
  -6    6    9       169.26         6.81       159.03 o
  -5    6    9       736.58         2.31       900.63 o
  -4    6    9        19.98        10.43         1.41 o
  -3    6    9        -2.59        83.36         2.37 o
  -2    6    9       161.04         4.12        80.35 o
  -1    6    9        -0.71       502.66        14.95 o
   0    6    9       107.74         6.55       236.51 o
   1    6    9        54.02        14.06        60.49 o
   2    6    9      1864.51         1.25      1888.42 o
   3    6    9       211.12         6.10       255.80 o
   4    6    9        19.18       102.01        10.29 o
  -9    7    9        -8.64       295.50        11.45 o
  -8    7    9        56.25        22.18       207.71 o
  -7    7    9       100.60         9.12        51.93 o
  -6    7    9        67.90        14.29        10.01 o
  -5    7    9       331.97         7.18       592.55 o
  -4    7    9       219.34         1.49       326.13 o
  -3    7    9        66.91         9.18         9.19 o
  -2    7    9       280.90         2.89       324.54 o
  -1    7    9       106.30         6.66       223.18 o
   0    7    9       279.22         5.90       224.50 o
   1    7    9       904.81         2.25       913.87 o
   2    7    9       -18.92        51.55         0.02 o
   3    7    9       216.38        16.00       262.88 o
   4    7    9       128.37        22.75       240.58 o
  -8    8    9         2.02       193.49        17.06 o
  -7    8    9        47.75        19.71       207.71 o
  -6    8    9         4.67       119.90        11.75 o
  -5    8    9        33.52        22.47        15.99 o
  -4    8    9       179.83         6.25        76.46 o
  -3    8    9       224.70         1.74       463.55 o
  -2    8    9       159.52         5.24        86.77 o
  -1    8    9      1029.77         2.10       913.87 o
   0    8    9       123.65        14.52       183.15 o
   1    8    9       130.19        10.18       186.74 o
   2    8    9        38.56        42.90       202.67 o
   3    8    9        14.52       111.94        12.36 o
   4    8    9        49.56        80.28       104.81 o
  -8    9    9        66.75        17.72        71.17 o
  -7    9    9        76.39        12.96        81.93 o
  -6    9    9         3.92       237.78         0.85 o
  -5    9    9        38.19        18.92        97.74 o
  -4    9    9       100.80        13.54        53.20 o
  -3    9    9        77.79         3.92       125.54 o
  -2    9    9        12.46        43.96       134.56 o
  -1    9    9        14.90        48.58         0.16 o
   0    9    9        59.91        16.89         1.86 o
   1    9    9         2.22       630.51       575.56 o
   2    9    9        66.91        29.92       231.13 o
   3    9    9       -18.32       119.25        37.84 o
  -8   10    9        14.36        55.80        89.24 o
  -7   10    9       142.80        10.11       181.96 o
  -6   10    9       -20.25        35.52        22.94 o
  -5   10    9       221.71         5.66       305.82 o
  -4   10    9         7.24        75.34         5.84 o
  -3   10    9        40.96         9.18        68.24 o
  -2   10    9       -36.36        32.26        49.42 o
  -1   10    9       592.92         5.24       338.95 o
   0   10    9       227.41         7.51       410.31 o
   1   10    9         2.86       704.90       127.52 o
   2   10    9      1733.89         4.00      1669.83 o
   3   10    9       154.75        19.80       473.06 o
  -7   11    9       260.18         6.97       227.14 o
  -6   11    9       155.25         7.90       207.71 o
  -5   11    9        67.73        13.91        32.13 o
  -4   11    9       172.92         6.35       310.45 o
  -3   11    9        56.85         5.38        85.14 o
  -2   11    9       134.33         5.81       114.94 o
  -1   11    9       -32.83        29.59        50.67 o
   0   11    9        11.49       121.22        12.67 o
   1   11    9         4.33       366.72       316.68 o
   2   11    9        28.62        87.42       102.13 o
   3   11    9         5.62      1085.04         0.28 o
  -7   12    9       322.92         8.70        90.08 o
  -6   12    9       103.02        14.75       272.95 o
  -5   12    9        47.20        24.21        94.30 o
  -4   12    9       195.44         8.12       370.39 o
  -3   12    9        74.82        11.22        90.91 o
  -2   12    9        25.50        24.90       191.57 o
  -1   12    9       279.22         8.07       518.04 o
   0   12    9         0.88      1943.93         0.85 o
   1   12    9         4.41       348.94        75.69 o
   2   12    9       117.72        29.70        18.92 o
  -6   13    9        54.32        24.90         0.38 o
  -5   13    9        59.75        18.15        15.29 o
  -4   13    9       -17.06        65.61        68.24 o
  -3   13    9        42.25        25.91        61.86 o
  -2   13    9         2.43       392.44       146.01 o
  -1   13    9        24.50        75.00       163.49 o
   0   13    9        50.13        42.90        90.91 o
   1   13    9        13.69       235.01        27.34 o
  -5   14    9       275.23         7.13       244.68 o
  -4   14    9       -61.00        20.88         8.67 o
  -3   14    9       202.49        11.63       473.06 o
  -2   14    9       -28.62        35.28         1.41 o
  -1   14    9       178.76        14.29       372.08 o
   0   14    9       331.97        10.76       375.48 o
  -4   15    9        55.80        35.16       157.92 o
  -3   15    9       144.96        10.11       198.94 o
  -2   15    9      1941.28         4.33      1346.11 o
  -1   15    9        21.16       138.53        14.61 o
  -8    0   10       305.90        30.36       347.09 o
  -7    0   10      1884.43         7.29      1372.02 o
  -6    0   10        47.75        91.01       172.60 o
  -5    0   10      4487.66         0.77      4710.51 o
  -4    0   10       611.08         2.37       820.73 o
  -3    0   10       135.26         7.45       228.47 o
  -2    0   10      1506.22         1.42      1757.13 o
  -1    0   10       720.39         2.10       788.33 o
   0    0   10       234.40         4.08       361.98 o
   1    0   10        10.50       225.30         0.19 o
   2    0   10       737.67         9.30       749.35 o
   3    0   10        96.04        36.60        14.95 o
  -8    1   10       -37.33        80.64         2.37 o
  -7    1   10        84.27        34.34         6.49 o
  -6    1   10       568.82         9.73       450.40 o
  -5    1   10       280.23         3.06       260.04 o
  -4    1   10        19.18        14.36        22.94 o
  -3    1   10      2252.45         0.55      2491.51 o
  -2    1   10       151.78         3.39       202.67 o
  -1    1   10        52.85         9.30        35.71 o
   0    1   10       214.33         2.89       250.21 o
   1    1   10        11.90        63.36         2.64 o
   2    1   10         2.28       445.63        44.61 o
   3    1   10       133.63        19.45       119.70 o
  -8    2   10        27.46       107.95        52.56 o
  -7    2   10       107.54        41.73       164.62 o
  -6    2   10        80.10        29.59        34.67 o
  -5    2   10       141.37         4.08       100.36 o
  -4    2   10         8.70        31.70        14.95 o
  -3    2   10       103.43         4.80       139.70 o
  -2    2   10        12.89        19.18         2.94 o
  -1    2   10       -10.37        26.21        16.34 o
   0    2   10       122.99         5.20       132.53 o
   1    2   10        61.47        11.76        50.67 o
   2    2   10       -33.06        41.09         0.33 o
   3    2   10        47.61        33.99         0.00 o
  -8    3   10       -14.82       251.22         2.10 o
  -7    3   10       135.02        25.00       172.60 o
  -6    3   10        64.00         7.51         3.09 o
  -5    3   10        86.12        10.18        35.71 o
  -4    3   10        76.21         6.05       237.86 o
  -3    3   10        33.99         8.47        55.80 o
  -2    3   10         8.94        28.84         7.18 o
  -1    3   10       144.96         3.92       312.00 o
   0    3   10       144.72         6.71       136.61 o
   1    3   10        79.03         9.18       124.56 o
   2    3   10       658.44         4.20       471.15 o
   3    3   10         7.51       281.23        29.69 o
  -8    4   10       166.41        24.50       190.36 o
  -7    4   10        30.36       114.06       372.08 o
  -6    4   10       -11.49        57.61        20.88 o
  -5    4   10      1463.83         1.51      1326.83 o
  -4    4   10      1249.62         0.53      1083.10 o
  -3    4   10        53.00         5.81         0.01 o
  -2    4   10      1075.84         0.74      1288.70 o
  -1    4   10       134.56         5.15       254.40 o
   0    4   10        13.69        38.56        61.17 o
   1    4   10        14.90        60.06        41.15 o
   2    4   10       122.32        18.49       110.28 o
   3    4   10        14.44       193.49        12.98 o
  -7    5   10        86.86        33.64        37.30 o
  -6    5   10      1586.43         2.89      1481.54 o
  -5    5   10         4.08       215.21        22.52 o
  -4    5   10        91.78        16.73       172.60 o
  -3    5   10      3037.11         0.69      2959.02 o
  -2    5   10        10.50        35.40        14.61 o
  -1    5   10       364.81         3.39       286.17 o
   0    5   10        -0.03     16726.25        14.61 o
   1    5   10       -32.49        32.26        26.43 o
   2    5   10       306.95         7.62       504.14 o
  -7    6   10        10.37       203.92       104.81 o
  -6    6   10       113.64        13.10        38.93 o
  -5    6   10        20.79        89.87       114.00 o
  -4    6   10        51.84        47.89        38.93 o
  -3    6   10         7.08       107.33         2.23 o
  -2    6   10        31.14        41.34         5.42 o
  -1    6   10        19.01        47.47         3.25 o
   0    6   10       176.62        11.56       151.36 o
   1    6   10       -56.25        29.16         9.46 o
   2    6   10       -42.90        45.16         0.19 o
  -7    7   10       -38.07        35.88        41.15 o
  -6    7   10       182.25        10.05        91.75 o
  -5    7   10        -5.06       187.42        10.57 o
  -4    7   10       455.82         9.92       502.16 o
  -3    7   10        -6.86        89.30         0.38 o
  -2    7   10       106.71         9.30        40.03 o
  -1    7   10        59.44        14.29        85.14 o
   0    7   10       100.00        10.24         2.37 o
   1    7   10       101.61        11.83         3.09 o
   2    7   10         4.45       300.68         4.64 o
  -7    8   10       -73.62        23.81        84.33 o
  -6    8   10       144.24        13.32       110.28 o
  -5    8   10       216.97        13.76       302.76 o
  -4    8   10       240.56        17.98       444.82 o
  -3    8   10        -0.24      6586.95       190.36 o
  -2    8   10       319.69         4.93       408.53 o
  -1    8   10       130.42         8.18       174.92 o
   0    8   10        10.63        79.03        34.15 o
   1    8   10        70.39        26.01        28.74 o
  -6    9   10       242.11         9.73       184.34 o
  -5    9   10        43.96        48.30        27.34 o
  -4    9   10         1.96      1011.24       211.53 o
  -3    9   10        -3.46       745.84       554.67 o
  -2    9   10       268.30         5.06       187.94 o
  -1    9   10        81.90        12.11        71.17 o
   0    9   10       287.30        10.37       197.70 o
   1    9   10       167.18        17.22       348.73 o
  -6   10   10       114.28        28.20        44.02 o
  -5   10   10       476.11         6.00       239.22 o
  -4   10   10        -2.56       461.39         3.41 o
  -3   10   10         2.13      2854.76         8.93 o
  -2   10   10       -29.27        30.80         2.64 o
  -1   10   10       208.80         9.36       334.11 o
   0   10   10       128.37        20.34        27.34 o
  -5   11   10       239.01        10.56       103.02 o
  -4   11   10        21.25       102.01       169.16 o
  -3   11   10        -0.24      8684.38        16.34 o
  -2   11   10        25.81        26.21        42.86 o
  -1   11   10        43.43        40.58         0.43 o
   0   11   10        56.40        41.22         0.56 o
  -3   12   10         0.72      3639.71        34.15 o
  -2   12   10        -1.04      2951.75       185.54 o
  -6    1   11       523.04         8.12       548.48 o
  -5    1   11       -38.07        70.90         0.38 o
  -4    1   11       220.52         4.04       401.45 o
  -3    1   11       239.63         2.56       367.01 o
  -2    1   11        92.35         6.20       118.74 o
  -1    1   11       302.41         2.82       292.15 o
   0    1   11        48.58        24.50         1.21 o
  -6    2   11        42.51        83.17        41.15 o
  -5    2   11        93.32        25.30       130.51 o
  -4    2   11        12.82        76.39        94.30 o
  -3    2   11        38.32        10.37        89.24 o
  -2    2   11        23.04        16.89        32.63 o
  -1    2   11       215.80         5.06       109.36 o
   0    2   11        69.06        17.56         0.03 o
  -5    3   11        70.56        31.25        34.15 o
  -4    3   11       230.43         4.20       327.72 o
  -3    3   11        44.09         9.67         1.11 o
  -2    3   11        30.47        21.44         0.49 o
  -1    3   11        36.00        32.49        86.77 o
   0    3   11       202.49         7.90        73.41 o
  -5    4   11       217.86         4.45       148.14 o
  -4    4   11        26.01        28.73         2.79 o
  -3    4   11       125.44        10.43       181.96 o
  -2    4   11       182.52         5.38       261.46 o
  -1    4   11       115.35         8.70        23.79 o
  -5    5   11         3.39       226.80         1.74 o
  -4    5   11        -5.62       192.65         2.94 o
  -3    5   11       402.00         6.15       338.95 o
  -2    5   11        67.57        11.02        71.92 o
  -1    5   11       155.75         8.01       112.13 o
  -4    6   11       144.00        18.32         0.05 o
  -3    6   11       185.50        11.90         1.62 o
  -2    6   11       162.31         6.35        89.24 o
  -3    7   11       354.57        11.49       148.14 o
